# Supplementary material for: Circular functional analysis of OCT data for precise identification of structural phenotypes in the eye
Source: Sci Rep. 2021 Dec 2;11:23336. doi: 10.1038/s41598-021-02025-4 (PMC8639843; doi:10.1038/s41598-021-02025-4)
Supplement: Supplementary file 2 — Supplementary Information 2. [file 41598_2021_2025_MOESM2_ESM.xlsx]

## Sheet: Age1
Masked_Id_Age1	Cluster_Id_Age1	V1	V2	V3	V4	V5	V6	V7	V8	V9	V10	V11	V12	V13	V14	V15	V16	V17	V18	V19	V20	V21	V22	V23	V24	V25	V26	V27	V28	V29	V30	V31	V32	V33	V34	V35	V36	V37	V38	V39	V40	V41	V42	V43	V44	V45	V46	V47	V48
13435OD	7	0.0036460387420953	0.00364840842458581	0.00365485447957448	0.00366532556167905	0.00367928044151391	0.00369600759566705	0.00371514040116861	0.00373687591141408	0.00376192338452392	0.00379099031345638	0.00382422684487224	0.00386106509298454	0.00390020613251939	0.00394060703208147	0.00398190916831809	0.00402444954869944	0.00406887215711759	0.00411521544959308	0.00416331154693953	0.00421282568613957	0.0042629051651252	0.00431292460285298	0.00436286459969966	0.00441320117579024	0.00446481986521026	0.00451876657684049	0.00457626981333659	0.00463920782131389	0.00471029315254266	0.00479192703688511	0.00488515950193387	0.0049888098625427	0.00510026736654403	0.00521754867642774	0.0053407927423325	0.00547265005218901	0.0056173929078258	0.00577886203013138	0.00596078802083873	0.00616710702379051	0.00640078884599106	0.00666172324080092	0.00694371235342838	0.00723353716462487	0.00751220081212269	0.00775808452296446	0.00795134483733387	0.00807839745281965
13435OS	7	0.00345763480100163	0.00335651774026393	0.00340752512871601	0.00346362274915771	0.00351844777199448	0.00356705684912287	0.00361294824280354	0.00365720277736949	0.00370105193397651	0.0037454879106374	0.00379072200458107	0.00383741793324205	0.00388628814026042	0.00393701066496841	0.00398864870240045	0.00403926886975195	0.00408710161246139	0.00413192540944645	0.00417455766813468	0.00421607040210013	0.00425695942990234	0.00429697772704264	0.00433606843116224	0.00437525308689833	0.00441610177890304	0.00446105857414086	0.00451257566167523	0.00457303199496898	0.00464482558509518	0.00472981953449056	0.00482983774435848	0.00494652895990565	0.0050803838813766	0.00523059168641503	0.00539498944869275	0.00557124302491763	0.00575647180926148	0.00594801548020132	0.006143153291733	0.00633725245584051	0.00652259591037203	0.00668922469709865	0.00682680175025582	0.00692751006128389	0.00698701252771027	0.00700450091188942	0.0069833558417179	0.006931474416014
13564OD	7	0.0029925589678691	0.0030128086521971	0.00304232492107597	0.00307846455395602	0.00311649025676212	0.00315151567566917	0.00318086227191154	0.00320467669136574	0.00322503691915178	0.00324348066925163	0.00326040606843321	0.00327695163175864	0.00329550781996214	0.00331968280104424	0.00335237066685111	0.00339412502762233	0.00344395989262814	0.00349966071982159	0.00355836974645855	0.00361850214360671	0.00367926301017325	0.00373999555048602	0.00380008251136739	0.00385904241542739	0.00391679584837322	0.00397422461686912	0.00403438201660008	0.00410201141308438	0.00418173613217951	0.00427604431378633	0.00438427132939707	0.00450516664551687	0.00463948613537694	0.00479045518423554	0.00496065789112211	0.0051488296727567	0.00535004896125016	0.0055573764033921	0.00576459218244305	0.00596575335264414	0.00615556552978186	0.00632960300397758	0.00648577408494645	0.00662565509486113	0.00675395839107468	0.00687745597000913	0.00700228469907308	0.00713200638029138
13564OS	2	0.00217400789169545	0.00219740769320006	0.00223156412261122	0.00227254736675183	0.00232017529363786	0.00237590357383781	0.00244095395584344	0.0025150881099465	0.00259645951729087	0.0026823665312028	0.00277104146844319	0.0028625376142193	0.00295838448931206	0.00306037632411336	0.00316896352315225	0.00328427048333912	0.0034056637558876	0.00353144392094179	0.00365941587495236	0.00378729006874327	0.00391438470811183	0.0040408405433119	0.00416662926684109	0.0042911118785611	0.00441339119654488	0.00453431004812519	0.00465464997952108	0.0047754836822153	0.00489771594885932	0.0050208114642427	0.00514400416714083	0.00526756417829683	0.00539269699591209	0.00552169574054365	0.00565600624034481	0.00579533014140348	0.00593903211632604	0.00608580307658934	0.00623418928767154	0.00638213905707424	0.0065250039097509	0.00665802391282074	0.00677811183209838	0.00688439130238179	0.00697787945771021	0.00705973887044783	0.00712939456683692	0.00718419457010571
13587OD	1	0.002906956406562	0.00294003159739605	0.00298179832978411	0.00303358919103866	0.0030973898224018	0.00317653971218828	0.00327499192485811	0.00339554662826651	0.00353802751586844	0.0036987593052698	0.00387214493695043	0.00405234111268174	0.00423409347879722	0.00441218332639554	0.00458146466134102	0.00473671465944246	0.00487345042346698	0.00498910602545222	0.00508335682949237	0.00515745228571531	0.00521370758092701	0.0052550551383421	0.00528493847765652	0.00530737995691419	0.00532628699756819	0.00534471079244323	0.00536454311777034	0.00538641098300041	0.0054100367140399	0.00543440285637092	0.00545839242037248	0.0054809339699677	0.00550154347889158	0.00552109022808995	0.00554066273332661	0.00556133301064436	0.00558339317929772	0.00560627934894251	0.00562977517225046	0.00565374793883575	0.00567763627102553	0.00570025658492422	0.00572074878032262	0.00574034308672381	0.0057618989719526	0.00578861728316972	0.00582314891488258	0.00586637539364652
13587OS	3	0.00345428609062222	0.00345885407026897	0.00346641587647916	0.00347623338489628	0.00348735893450667	0.00349741521780663	0.00350686193687225	0.00351512713245474	0.00352214111091284	0.00352876529062935	0.00353668990806269	0.00354818281085155	0.00356469929096779	0.00358693210493909	0.00361585669673384	0.00365245413708873	0.00369765399188974	0.00375250334749561	0.00381730321993313	0.00389222278270891	0.00397757091953965	0.00407347665327062	0.0041784343194227	0.00428837792716159	0.00439728666526922	0.00449940248911157	0.00459194252630849	0.00467529200848307	0.00475211928615588	0.00482510981941697	0.00489492590056184	0.00496090053177895	0.00502133084329187	0.00507548783938924	0.00512483190479247	0.00517105224007543	0.00521609016417394	0.00526117283820526	0.0053064162197286	0.00535134281629438	0.00539344514843477	0.00542962299963013	0.00545829581975576	0.00548063031956516	0.00549969503232915	0.00551809318623941	0.00553707225749316	0.00555698675485966
13588OD	4	0.00333414416074373	0.00337787552933913	0.00345129909935332	0.00355178250515618	0.00367407549999923	0.00381138931510386	0.00395567606863652	0.00409846655333467	0.00423222563660664	0.00435191128939657	0.00445567240429928	0.0045435667749911	0.00461636641790611	0.00467493261804213	0.00472316182043825	0.00476654079857853	0.00481053347824353	0.00485918750396584	0.00491348103712058	0.00497277932073937	0.00503587108623603	0.00510131050379356	0.00516874788062753	0.00523865179265319	0.00531068911259922	0.00538253050905378	0.00545003094497184	0.00550897822821965	0.00555711504776857	0.00559563901266875	0.00562833607895676	0.0056590068728005	0.00569082964628553	0.00572606032654365	0.00576568866585932	0.00580930420579663	0.00585466587703705	0.00589723202513033	0.00593148091412004	0.00595317349891169	0.00596060911674076	0.00595425637858395	0.00593592914831609	0.00590925074212903	0.00587894581884421	0.00584972003190417	0.00582443423222345	0.00580288628424317
13588OS	5	0.00350117756130352	0.00332715984394126	0.00339061846943153	0.00345892994268758	0.00352314223879364	0.00357232929271577	0.00361297169389732	0.00364761149839214	0.00368025100250447	0.00371532036877178	0.00375617966854746	0.0038053822140005	0.00386275403731524	0.00392547995131978	0.0039914950775538	0.00405991309348336	0.00413098956903943	0.00420373028670191	0.00427582332897574	0.0043449135661416	0.00440879444782696	0.00446551156475691	0.00451177683391736	0.00454401474407368	0.00456090062431942	0.00456363185827406	0.00455660993361189	0.00454506011093232	0.00453475297777852	0.00453212281031758	0.00454278132166511	0.00457129866789293	0.00461941176418373	0.00468400765372871	0.00475903353094341	0.00483876513700611	0.00491947911412412	0.00500038732315404	0.0050820879839691	0.00516549871621737	0.00525050478097502	0.00533596218523056	0.0054203819332122	0.00550254176423919	0.00558189361413595	0.00565853319677794	0.00573304022182982	0.00580565647181155
13743OD	5	0.00436914755006998	0.00435220277468539	0.00433616297933184	0.00431545453230664	0.00428576242121394	0.00424667629981474	0.00420151655349872	0.00415557056450251	0.00411228343118461	0.00407184969993208	0.00403384903620326	0.00399768217571819	0.00396378238889748	0.00393295869649464	0.0039060836679067	0.00388587391606098	0.00387626440235418	0.00388033539058471	0.0039003532789307	0.00393643589209544	0.00398576458273304	0.00404491008300239	0.00411226403477748	0.0041888118708287	0.00427759392080137	0.00438142972774886	0.00450019632564947	0.00463025775422799	0.00476638298035155	0.0049032813396404	0.00503814601952151	0.00516962518358819	0.00529881397500932	0.00542808394124132	0.00555993642261997	0.00569732926747504	0.00583968063017778	0.0059835126269361	0.00612620396461166	0.00626543772754978	0.00640130368765881	0.00653418773815269	0.00666269615189086	0.00678471923926573	0.00689692503209866	0.00699658112717759	0.00708173964878622	0.00715013933371227
13743OS	5	0.00329265252566477	0.0032111548493833	0.00317584319566524	0.00315004252518827	0.00313391376835497	0.00311842690060205	0.00310578442448385	0.0030917888642128	0.0030727277856479	0.00304766630386304	0.00302001537569477	0.00299865047886042	0.00299223762892808	0.00300493664601469	0.0030375344607114	0.00308833742664225	0.00315428772406898	0.00323133277035718	0.00331457796772498	0.0033989288994864	0.00348198761968788	0.00356233733816214	0.00364063166842038	0.00371889692267524	0.00379855124302892	0.00388133713566238	0.00396882581221627	0.00406279768946654	0.00416559407836885	0.00427921916077639	0.0044030237843542	0.00453411632750676	0.0046692924516775	0.00480480149243021	0.00493939344281265	0.00507516381446283	0.00521438722427419	0.0053597797637964	0.00551249484872535	0.00567219600816489	0.0058368921763289	0.00600229593719169	0.00616367475590679	0.00631825968382202	0.00646503770587526	0.00660363616862819	0.00673375574909613	0.00685543913248189
13830OD	7	0.00358182055106583	0.00357263177397685	0.00356623213598989	0.00356544032364476	0.00357113179604652	0.00358248342379682	0.00359904965787024	0.0036219467021702	0.00365235043922843	0.00368973261925734	0.00373080210878186	0.0037716025310945	0.00380978918001266	0.00384514438916666	0.00387912464506687	0.00391269143387013	0.00394533191710773	0.00397538270889588	0.00400077826539366	0.00402139299530494	0.00403886097571683	0.004054574668796	0.00406959014089232	0.0040855634987246	0.00410584453374667	0.00413544067877693	0.00417878750671754	0.00423749880771575	0.00431020375150145	0.00439470976741968	0.00448998933548955	0.00459618665611668	0.00471278978053528	0.0048369027930551	0.00496420817957844	0.00509076565025456	0.00521489014936529	0.00533705813913514	0.0054587426995846	0.00558056092107029	0.0057017884018466	0.00582187907481533	0.00594094352013644	0.0060586062648214	0.00617408765865381	0.00628710278375852	0.00639811826300451	0.00650770239260113
13830OS	3	0.0024709958244102	0.00262023934431444	0.00259668670697328	0.00256895712982915	0.00255011813767085	0.00254442977292885	0.00254834612085899	0.00255965819143878	0.00257566988691169	0.00259344883697	0.0026113145262154	0.00262966497760022	0.00265037374472435	0.00267545300487294	0.00270540499807559	0.00273944423155427	0.00277621396529914	0.00281557145409965	0.00285922282500687	0.00290997940499097	0.00297058868860875	0.00304129202620707	0.00312045684295354	0.00320741727002919	0.00330326919327973	0.00340942783274652	0.00352606684849511	0.00365089899753241	0.00378081318125218	0.00391445571561146	0.00405261293354012	0.00419755604001102	0.00435074466289547	0.00451058788796288	0.00467304422154567	0.00483380388832357	0.00499126718730737	0.00514527777648793	0.00529531917833591	0.00543901492163597	0.0055739859231885	0.00570150937087117	0.00582595535470876	0.00595236953149271	0.00608427181634187	0.00622163970411611	0.00636197585648949	0.00650126586820189
13867OD	7	0.00387493502819996	0.00383196791975182	0.00379603273247836	0.00376682859509894	0.00374385640605412	0.00372786141613208	0.00372119201778679	0.00372705241925091	0.00374753189229824	0.00378263797478796	0.00383163514695111	0.00389343812096376	0.00396730617542022	0.00405188247205748	0.00414473842293368	0.00424373754569216	0.00434726705654103	0.00445402038905713	0.00456233609601871	0.00467000203451952	0.00477527790635841	0.00487763150145392	0.00497759024771522	0.00507546757396572	0.00517199309969326	0.00526737134019833	0.0053624693465172	0.00545867107626065	0.00555538591378647	0.00565065782422502	0.00574279862574733	0.00583196827041941	0.00592047710443789	0.00601126634017065	0.00610509466515722	0.0062006256073828	0.00629578871958167	0.00638815442626492	0.0064770503412274	0.00656261646975132	0.00664425113455628	0.00672041818605751	0.00678939792147966	0.00685155361646576	0.00690855992858924	0.00696218893673222	0.00701356827240293	0.00706146384902066
13867OS	7	0.00307111106364561	0.00298502829926083	0.00305258382748231	0.00312759166439604	0.00320069274448962	0.00326439762054074	0.00332337361136425	0.00337835862361429	0.00343130261119862	0.00348535964935749	0.00354452178049576	0.00361370501350822	0.00369655067979189	0.00379476970945353	0.00390784594181095	0.00403314108883337	0.00416756250714248	0.00430813673894343	0.00445252235797934	0.0045996649954203	0.00474892800601982	0.00490026876987538	0.00505358710198559	0.00520714921118603	0.00535772269482057	0.00550192153096745	0.00563866285369613	0.00577019345982607	0.00590096279902308	0.00603610953908725	0.00617941110890028	0.0063313445789992	0.0064890603839349	0.00664804683361742	0.00680279062057734	0.00694819843068714	0.00707951315197767	0.00719388227774492	0.00729051423569349	0.00737007395942815	0.00743297156349713	0.00747935225334114	0.00751100595043431	0.00753225677227767	0.00754883737554823	0.00756517249532288	0.00758285170067774	0.00760099633729846
13869OD	7	0.00432713086920216	0.00430452566307671	0.0042813512246927	0.0042564795853803	0.0042294032187462	0.00420099941059779	0.00417349910056452	0.00414916215581986	0.00412914107415356	0.00411328502124216	0.00410131537704331	0.00409379515277655	0.00409167395239066	0.00409570258687708	0.00410638241764846	0.00412475817679229	0.00415249925023548	0.00419122513485163	0.00424139972207983	0.004302546130756	0.00437215657926413	0.00444653986555224	0.00452204245446482	0.00459560837269323	0.00466629576958918	0.00473479767436314	0.00480250048178607	0.00487069121961685	0.00493937367251256	0.00500703457416562	0.00507184526395106	0.00513301761183018	0.0051919232332941	0.00525212210355593	0.00531743148982648	0.00538970668188256	0.00546736731301362	0.0055472246292498	0.00562672100591837	0.0057051596535875	0.00578284814715401	0.00585888023589423	0.00593117071894228	0.00599787536726426	0.00605878634957254	0.00611590934725024	0.00617197522682072	0.00622803809361445
13869OS	7	0.00350998964463529	0.00350645857128031	0.00348196366659201	0.00346137349030255	0.00344578470763662	0.00343116682603921	0.00341929165973008	0.00341039655026951	0.00340583484726387	0.00340785092290603	0.00341849520700066	0.00343897911795868	0.00346943497525998	0.00350975753555414	0.00356034586014208	0.00362096261701474	0.00368910771427124	0.00375987968956581	0.00382761367983549	0.00388741934672725	0.00393721413489296	0.00397703787771424	0.0040090673947571	0.00403734076861627	0.00406632783543681	0.00410092718901341	0.00414465413362948	0.00419822835245599	0.00426023761736342	0.00432847918676255	0.00440088746668803	0.00447666080536058	0.00455635898731068	0.00464078938868478	0.00473172649008615	0.00483249855098589	0.00494676375880154	0.00507743540732272	0.00522579745810197	0.00539276897452894	0.00557765832219514	0.00577739628038797	0.00598660093947714	0.00619772524027073	0.00640270643068222	0.00659364860578135	0.00676374957453423	0.006909112466016
13917OD	3	0.0030742635450112	0.00307139638978258	0.00307574080377272	0.0030874901609976	0.00310566662407183	0.00312884918521519	0.00315661493489158	0.00319031438297511	0.00323236403026819	0.00328397386936553	0.00334312619094462	0.00340523315802646	0.0034646298362899	0.00351647298352687	0.00355773732723587	0.00358679265286023	0.00360397816452295	0.00361169824835504	0.00361389762544434	0.00361623226819311	0.00362403624996428	0.00364065976150716	0.00366751316602799	0.00370393189267049	0.00374860321451204	0.00380053575391305	0.00385903771483606	0.00392320559496763	0.00399217695011373	0.00406704830938924	0.00415154317147931	0.00425069768965526	0.00436771290153819	0.00450127831818127	0.00464539500379409	0.00479181512291026	0.00493329270202409	0.00506582656096028	0.00518984757404489	0.00530815700698314	0.0054247254861836	0.00554291836075861	0.00566422683035604	0.00578880026733895	0.00591485442966445	0.00604015062042227	0.00616235301499874	0.00627919063443427
13917OS	3	0.00228519091964396	0.00226843530457514	0.00227105726472417	0.00227465573862366	0.00227890462002781	0.00228516345514125	0.00229420067997487	0.0023068598290566	0.00232429194955622	0.00234661351382053	0.00237430140441042	0.00240945142579774	0.00245495647312712	0.0025136951227698	0.00258600835137848	0.00267001150767645	0.0027631382938372	0.00286425377065272	0.00297318416171865	0.00308939876531841	0.00321072376362637	0.00333432075209295	0.00345933218943866	0.00358683290525065	0.00371874387172512	0.00385660032441495	0.00400131182271801	0.00415252174412804	0.00430974916691565	0.00447275822628434	0.00464018838466901	0.00480904526610751	0.00497419981382723	0.00512998953223617	0.00527363474929664	0.00540567169622577	0.00552868625844758	0.00564533620094383	0.00575621350677946	0.00585998599024525	0.00595664815080469	0.00604856476100288	0.0061399403424839	0.00623383897583076	0.00632980507100941	0.0064252883380975	0.00651697812818227	0.00660250270813064
13920OD	1	0.00395329317229384	0.00392652688325995	0.00390884170930539	0.00390242536373174	0.00390934951344547	0.00393079526587867	0.00396665833020505	0.00401539621186029	0.00407404291123169	0.00413821795599438	0.00420213002731731	0.00425941112643641	0.00430510599681756	0.00433778600962376	0.00435959318822262	0.00437567924051111	0.00439217338473502	0.00441330808234619	0.00444081729340132	0.00447390021450311	0.00451006974331984	0.00454656503345488	0.00458156519349382	0.0046144335842479	0.00464486608843716	0.00467188786820179	0.00469386165059872	0.00470960759418019	0.00471919610875302	0.00472436127277531	0.00472811525980831	0.0047344128253455	0.0047481853140402	0.00477227600829644	0.00480662266930597	0.0048482658889017	0.00489345958432074	0.00494104782859837	0.00499348908783904	0.00505525378691298	0.00512962478842971	0.00521776788050013	0.00531885210249692	0.00543100522103069	0.00555248192252031	0.00568100230580427	0.00581184015472415	0.005936948796112
13920OS	3	0.00396488551717995	0.00395319581503046	0.00392371667794882	0.0038930357020089	0.0038640807588597	0.00383759664408101	0.00381381503680013	0.00379343913544104	0.00377682942449215	0.00376394787325867	0.00375519879729812	0.00375148232500112	0.00375398512151608	0.00376353806933798	0.00377997431724369	0.00380260811776726	0.00383086894331756	0.00386525043348319	0.00390727177064979	0.00395800203725638	0.0040170550523113	0.00408210583208183	0.0041501080782627	0.00421808090005688	0.00428354392025198	0.00434534720868135	0.00440380674924032	0.00446091593145744	0.00451858575441176	0.0045767446082897	0.00463376811418967	0.00468787859063864	0.00473736502255019	0.0047817042722797	0.00482142370587315	0.00485773930777858	0.00489262191063368	0.00492788559071441	0.00496468726377083	0.0050033356041866	0.00504310440163058	0.00508312216015385	0.0051234386217038	0.00516568739117897	0.00521235295285542	0.00526565447209431	0.00532661419932481	0.00539516719505545
13951OD	5	0.00515138890766388	0.00507343209869267	0.00499317513315548	0.00491447540084102	0.00484271903344128	0.00478272017225328	0.00473758449084455	0.0047072753165846	0.00468934958939592	0.00468019280563594	0.00467504079073395	0.0046699273088233	0.00466229169722246	0.00465376539189179	0.00465064367003903	0.00466224700793357	0.0046976873974059	0.00475993963670714	0.0048469889529019	0.0049542774341171	0.00507503665564632	0.00520370959775456	0.00533367912370082	0.00545730229591155	0.00556858456130237	0.00566289637983091	0.00573921790168096	0.00579965454854312	0.00584769183904125	0.00588781516732729	0.00592329302061805	0.00595566861527953	0.00598481573545083	0.00601125286797663	0.00603708274450852	0.00606575856257358	0.00610076534683778	0.00614205589759428	0.00618845320730222	0.00623798817381584	0.00628914690604343	0.0063403239810013	0.00639008340967363	0.00643954327962107	0.00649071616342117	0.00654594773019195	0.00660602888775644	0.00666985964323617
13951OS	5	0.00399775570700176	0.00418769973838636	0.00427357676785063	0.00434237520779254	0.00442421179060591	0.00451141123031693	0.00460343410754511	0.00469673048267706	0.00478501949089157	0.00486314807499128	0.00492876579059854	0.00498209054915327	0.00502196020830764	0.00504846470708769	0.00506368506617165	0.00507045418853736	0.00507210413400947	0.00506994384978862	0.00506311139119511	0.00505006718486611	0.00503035450685358	0.00500400820960401	0.00497422454912738	0.00494608711059021	0.00492272910089591	0.00490759148246036	0.00490267866433402	0.00490884613209959	0.00492738120617365	0.00495915787224072	0.00500495820780505	0.00506689373847874	0.00514538888368152	0.00523700258378328	0.00533555081972363	0.0054338473588738	0.00552667844163713	0.00561173595705969	0.00569032599017313	0.00576633727458525	0.0058431748215181	0.00592248573688278	0.00600409645477243	0.00608819794244836	0.00617511901700785	0.00626405243827605	0.00635325198021926	0.00644105157562201
13953OD	1	0.00361517434251741	0.00358245132974701	0.00355557852453708	0.00354016005769435	0.00354326216897878	0.00357113780402016	0.00362550265057585	0.00370122732568093	0.00378516172607973	0.00385584719769835	0.00388786061726668	0.00385759386832525	0.00375163692727916	0.00357500443268445	0.00335374158328629	0.00312655925264572	0.00293237226767336	0.00279885769551313	0.00273950226528322	0.00275653911211467	0.00284230505150578	0.00298406342929022	0.00316689284264083	0.00337642973318999	0.00360138726293448	0.0038355377925006	0.00407662074944808	0.00432366803887271	0.0045747258009838	0.0048242279500551	0.00506531180526626	0.00529069332579225	0.00549369629176775	0.00566784888477639	0.00580751019475995	0.00590942843286038	0.00597448939031415	0.0060079003119949	0.00601783137481479	0.00601351080911641	0.00600293995127979	0.00599060799897306	0.00597685238959352	0.00596011352883158	0.00593857406200116	0.00591156552192188	0.00587924134442	0.00584235703739395
13953OS	5	0.00546740669383497	0.00541444730372028	0.0054041349376433	0.00539802650685645	0.00538922119547607	0.00537325755897714	0.00534838646371184	0.00531035826035511	0.00525486304505209	0.00517743229317946	0.00507309046246455	0.00493714778203534	0.00476625197181988	0.0045617968449732	0.004333723243462	0.00410143594809803	0.00389062997488561	0.00372494656725567	0.00361987208920483	0.003578565167106	0.00359223059204755	0.0036464760690103	0.00372695566297121	0.003823076445993	0.00392858050459633	0.00403985586048486	0.00415565270253397	0.00427572116568585	0.00439952859764068	0.00452441054869473	0.00464665157758839	0.00476384850316486	0.00487611664131988	0.00498694161852595	0.00510060157190539	0.00521994025360538	0.00534670605851256	0.00548070101135669	0.00562206191033647	0.00577144695712804	0.00592870752425513	0.00609231868846153	0.00625819788783097	0.00642068078714946	0.00657393794170911	0.00671238108686649	0.00683070452140826	0.00692274331569058
13955OD	6	0.00314560105158714	0.00312833589715833	0.00311138277038592	0.00309672911208654	0.00308600455155106	0.00308045877056094	0.00308127748439479	0.00308987561468918	0.00310795843119402	0.00313741115053272	0.00317991167916107	0.00323638144858053	0.00330653001439006	0.00338865182908681	0.00347981396879951	0.00357651808891622	0.00367558927701728	0.00377480397913825	0.0038731531632769	0.0039705864524561	0.00406750899563567	0.00416449225560863	0.00426202000578628	0.00435999261803959	0.00445776936447241	0.00455438635997174	0.0046490226538667	0.0047415431341639	0.00483214040771599	0.00492066601742649	0.00500615799560357	0.00508718739871623	0.00516253532926758	0.00523204396710944	0.00529668381065238	0.00535877919836796	0.00542180332526493	0.00549006500237836	0.00556837715307678	0.00566162167604298	0.00577417381618682	0.00590831905804646	0.00606276741788841	0.00623244984154169	0.00641010311546487	0.00658813883111893	0.00675950580785593	0.00691707114363113
14026OD	6	0.00340377664114637	0.00335857431065073	0.00331332702464652	0.00326762167877471	0.0032198541385601	0.0031683396108054	0.00311265952296085	0.00305433857675959	0.00299685442662438	0.00294377644133465	0.00289754501333843	0.0028600011123053	0.00283201098254448	0.00281324037217093	0.00280251760642767	0.00279804574912365	0.00279716989766866	0.00279785650464043	0.00279917108532701	0.00280100644573816	0.00280377423447251	0.00280826472289132	0.00281555459193477	0.00282724985504151	0.00284502790008242	0.00287071432034921	0.00290622895252849	0.00295313215066618	0.0030114500326446	0.00307885176470761	0.00315220484143271	0.00322891768653225	0.00330836626164361	0.00339194610285388	0.0034807185379943	0.00357416101308692	0.00367042899686667	0.00376816099564244	0.00386670713821325	0.00396707473512075	0.00407101286716114	0.00418010233446907	0.00429548760464398	0.00441732470145601	0.00454552155569783	0.00467958252968784	0.0048182380825978	0.0049593277075417
14026OS	6	0.00268919472985055	0.00277516386794751	0.00271316941103571	0.00265735824860331	0.0026087398643869	0.0025735293743171	0.00254864275961255	0.0025309478052551	0.0025169178576309	0.00250302997285581	0.00248703060698776	0.00246845856967058	0.00244835293860426	0.00242861977375368	0.00241094689765065	0.00239610675907638	0.00238442308213782	0.00237670948151633	0.00237378778747342	0.00237528688128598	0.00238107508267321	0.00239189350021247	0.00240944677946868	0.00243596590900712	0.0024734319917578	0.00252323232639387	0.00258589840526255	0.00266141855055261	0.00275007356735541	0.00285269822598677	0.00297025484381593	0.00310275119092543	0.00324894815158282	0.00340776491981602	0.00357846406377757	0.00375983673544471	0.00394984316095784	0.00414664521323106	0.0043487691189385	0.00455492417262948	0.00476275850052394	0.00496852862369225	0.00516923771300184	0.00536454193095561	0.00555638809917082	0.00574782332200545	0.00594046577999666	0.0061333913544416
14029OD	1	0.00451018931543877	0.00450436218233581	0.00449285108123427	0.00447522649296509	0.00445142241937077	0.00442318068782004	0.00439415837730865	0.00436761261218843	0.00434436753096175	0.00432234067151374	0.00429900339129187	0.00427341653389109	0.00424655228215934	0.00422100022355742	0.00419851856746781	0.00417990084522287	0.00416520131926128	0.00415321048504521	0.0041425933221176	0.00413259286749432	0.00412307874846757	0.00411516368041664	0.00411033114772805	0.00411039549000269	0.00411693704112712	0.00413096302551743	0.00415313463719142	0.00418381522736252	0.00422274675194945	0.00426898580959324	0.00432066645608663	0.00437529039363176	0.00443138262354	0.00448906476198618	0.00455035509860868	0.00461713435145758	0.00468902629833861	0.00476378693173301	0.00483859172247089	0.00491091434904227	0.00497831065961485	0.00503745503522547	0.00508451358647993	0.00511644203873254	0.00513204821527707	0.0051320381228115	0.00511838599186104	0.00509405798991986
14029OS	1	0.00368752548585026	0.00365504225608419	0.00370173161024476	0.00374076548807099	0.00377128754237358	0.00380424703529905	0.00383922298367994	0.00387995386275023	0.00392761015816919	0.00398081146439555	0.00403674242938386	0.00409241030932974	0.0041457183719419	0.00419527685374324	0.00424097139889836	0.00428310685611178	0.00432120184014863	0.00435495352727495	0.00438496827145182	0.00441270097916483	0.00443985201059926	0.00446781576946699	0.00449625907761694	0.00452411191550753	0.0045519538383885	0.00458143320947737	0.00461586231665084	0.00465883335697137	0.00471112999559395	0.00477059813948903	0.00483330522456522	0.00489628034633335	0.00495952527257566	0.00502473330784171	0.00509380050007977	0.00516753541987846	0.00524422898743941	0.00532155952521484	0.00539757264689275	0.00547169619990843	0.0055427107088788	0.00560793768157034	0.00566426307270977	0.0057093322799985	0.00574289120604076	0.00576528799393836	0.00577557510775521	0.00577060611198506
14030OD	2	0.00280980904536219	0.00272285157424882	0.00264000794974811	0.00256681794410451	0.0025074808402037	0.00246454843661242	0.00243926313249201	0.00243149562980686	0.00244009293924818	0.00246249273456363	0.00249501837358688	0.00253413605024752	0.00257669782697646	0.00262058727237595	0.00266499124025901	0.00270985334432435	0.00275560070268181	0.0028032163866733	0.00285397883226133	0.00290980338097912	0.0029723647212142	0.00304257447607057	0.00312129890313987	0.00320901577217016	0.00330566289319131	0.00341127126558672	0.00352632404155081	0.00365170888051267	0.00378869994726808	0.00393798672399812	0.00409850307659719	0.00426745509129413	0.00444114050611037	0.0046164464240079	0.00479185900462632	0.00496611160048079	0.00513674829933176	0.00530147158151317	0.00546003475444098	0.00561403636731325	0.00576523278972914	0.0059141905917387	0.0060596820910886	0.00619987435201733	0.00633339572908219	0.00645993740298427	0.00657994324584787	0.00669345208920594
14030OS	2	0.0023082742979858	0.00234598744487857	0.00235195703605889	0.00236275562949706	0.00238060557070479	0.00240732413512635	0.00244329603367231	0.00248720404661587	0.00253528949928752	0.00258275930467819	0.00262582603054859	0.00266289914643816	0.00269507719533558	0.0027238507417387	0.0027496950458025	0.00277277787247108	0.00279405590575617	0.0028158923752841	0.00284238110505133	0.00287794953570997	0.00292582560150803	0.00298649277855254	0.00305715449787994	0.0031337373728482	0.00321305090148985	0.00329483292056102	0.00338071800831237	0.00347210949557186	0.0035696556449342	0.00367233382929391	0.00377994376744335	0.0038935542855786	0.00401432479041916	0.00414395808320137	0.00428293219400991	0.0044297367517858	0.00458179852139992	0.00473675401951845	0.00489451400192656	0.00505606368603957	0.00522011724061236	0.00538259844477749	0.00553840044487444	0.00568447844870574	0.00582159195743473	0.00595205502314077	0.00607716065386295	0.0061966825494745
14031OD	3	0.00311608767041392	0.00312553587544273	0.00313765399894053	0.00315024537807779	0.00316157459166016	0.00317079357685861	0.00317827004109053	0.00318533225495412	0.0031937232491597	0.00320491511857614	0.00321958162059056	0.00323767831373285	0.00325902977608204	0.00328379868919684	0.00331257049869587	0.00334596349041599	0.00338403829692885	0.00342639500750919	0.00347253017524289	0.00352164602088772	0.00357231268610654	0.00362275971532529	0.00367119678481569	0.00371680000201136	0.00375955648752898	0.00380001842216208	0.00383894981381704	0.00387682997901957	0.0039142275666292	0.00395204160307942	0.00399231622895379	0.00403795871689902	0.00409134295031766	0.00415275793024261	0.0042199692587923	0.00428955751627525	0.00435876849975342	0.00442675226476415	0.0044944158988059	0.00456383607338556	0.00463728675457457	0.00471631560757035	0.00480164443931102	0.00489285161191485	0.0049882349011186	0.0050851766097132	0.00518177848622541	0.0052768958831417
14031OS	7	0.00391551074591117	0.00400739988495767	0.00403842822371728	0.00407588716460168	0.00411918530546349	0.00416641433094104	0.00421657298331917	0.00426811525917367	0.00432020811566716	0.0043716335015191	0.00442013284866899	0.00446272647533986	0.00449734415035505	0.00452304764277201	0.00453917038064178	0.00454571845930159	0.00454321973988346	0.00453285849054891	0.004516451116039	0.00449678398393574	0.00447825831462581	0.00446688291371989	0.00446877874678383	0.00448812178849277	0.00452605212320665	0.0045809505632024	0.00465036521965276	0.00473138017605853	0.00482043024174997	0.00491202861349572	0.00499896199283326	0.00507461400868172	0.00513613820099164	0.00518523719049481	0.00522654443074743	0.00526428554960024	0.00530075391275319	0.00533740862728731	0.00537547745266307	0.00541598516128941	0.00546018110014257	0.00550898883110353	0.00556292126119131	0.00562142227303203	0.00568250858518803	0.00574372287888878	0.00580344890728823	0.00586113919738359
14032OD	3	0.00357750129587672	0.00360947551757722	0.00363867617261674	0.00366421163749196	0.00368541153468016	0.00370215171248443	0.00371515616416469	0.00372581640344158	0.00373551424616314	0.00374543550157025	0.00375666175292317	0.0037709168874817	0.00379078267518255	0.00381865426841017	0.00385616850867085	0.00390376879744374	0.00396116294335602	0.00402800098022032	0.00410381724578077	0.0041878681149361	0.00427874927098071	0.00437468387935851	0.00447372087254794	0.00457377272544248	0.00467292826080436	0.00476953666960066	0.00486261575707159	0.00495178595236844	0.00503806043961114	0.00512404787679797	0.00521296211002154	0.00530730164797638	0.00540767627117517	0.00551209313403972	0.00561670947621649	0.00571759533918194	0.00581124417741568	0.00589651585980242	0.0059747342779477	0.0060484474400419	0.00612099004749442	0.00619495242648518	0.00627115061688232	0.00634904212357734	0.00642734928497742	0.0065047304524581	0.0065804404070202	0.00665449512350555
14032OS	3	0.00317016023113929	0.00318271919913651	0.003209171553111	0.00324108356266484	0.00327363695697952	0.00330697276209792	0.00334093158972494	0.00337444444059792	0.00340601065780431	0.00343392873407491	0.00345783384506226	0.00347856316253855	0.00349775147209523	0.0035168018668212	0.00353486533883922	0.00354919820527644	0.0035563064710283	0.00355398940452539	0.0035429456799248	0.00352631983324426	0.00350850479223196	0.00349349241602968	0.00348480383880554	0.00348591360701868	0.0034999409801971	0.00352919934772062	0.00357390848681111	0.0036307705554003	0.00369522183226287	0.00376460964754118	0.00383867266071086	0.00391790380355785	0.0040009087416331	0.00408390520013008	0.00416302189527863	0.00423722572811541	0.00430873954876074	0.00438122963715336	0.00445819326704699	0.00454044248039371	0.0046265895662387	0.00471432490837438	0.00480157331140938	0.00488798768892928	0.00497421748083999	0.00506088382890486	0.00514845063990917	0.00523683264691045
14042OD	7	0.00403996025461807	0.00405361542932702	0.00407096813131562	0.00409354744578974	0.00412166768895216	0.00415456421685191	0.00419135543244447	0.00423170166996019	0.00427578718343598	0.00432332647049535	0.00437253386878119	0.00442079356096528	0.00446540821408911	0.00450464989479608	0.00453846760242111	0.00456805837257788	0.00459597356190838	0.00462536013257186	0.00465867721786934	0.00469749758986315	0.00474146324884442	0.00478822483983649	0.00483493249442146	0.00487888896339949	0.00491835941002293	0.00495371101897838	0.0049871053013082	0.00502131659770861	0.00505867739080616	0.00509936244896638	0.00514036478419898	0.00517585505733751	0.00519885048162303	0.00520382610031148	0.00518857420693132	0.005155110935083	0.00510893197036191	0.00505727712981271	0.00500768263907532	0.00496655032794835	0.00493945301121498	0.00493052341038335	0.00494267860100496	0.0049778525552705	0.00503821688719527	0.0051265257574948	0.00524587494925724	0.00539840879210529
14042OS	2	0.00374082952260961	0.00380153508811406	0.00386772099057937	0.00393228882945098	0.00399166689321721	0.00404107791417567	0.00407719016142193	0.00409623999371468	0.00409627396029551	0.00407792957438927	0.0040447197126541	0.00400230746404791	0.00395774747651376	0.0039173015687923	0.00388418898990116	0.00385812599260548	0.00383625891037185	0.00381555906528644	0.00379507515855018	0.00377548222631678	0.00375813653693767	0.00374412795596766	0.00373340349419512	0.0037245509254501	0.00371512391679795	0.00370321331858793	0.00368823380321792	0.00367191007613293	0.00365781221456913	0.00365008463008194	0.00365251266081257	0.00366791090018655	0.00369770266950685	0.00374252347582932	0.00380234844153717	0.00387650452356402	0.00396423527285819	0.00406469478223713	0.00417726622341449	0.00430141620959663	0.00443597304371705	0.00458008075410961	0.00473340640175249	0.00489633859475464	0.00506937431920207	0.0052522038270875	0.00544266392908506	0.0056370117800862
14044OS	7	0.00392883371947278	0.00397551002560015	0.00400411835530373	0.00403252308880389	0.00407030188811835	0.00411634975343458	0.0041727530295876	0.00424011362178982	0.0043172907880744	0.00440194188061724	0.00449109432563296	0.00458136776561959	0.00467069977628485	0.0047593302116636	0.00484782104751571	0.00493587204974508	0.00502144539758794	0.00510222466024503	0.00517670023305017	0.00524432810185062	0.00530520300226344	0.00536013871633305	0.00541104430139189	0.00546004682014052	0.0055083501196741	0.00555618808592426	0.00560296303077151	0.00564774788363745	0.0056891184405711	0.00572495116839529	0.00575433395346005	0.00577767107746139	0.00579655520575249	0.00581311622923644	0.00583003981040747	0.00584968369382393	0.00587288298764412	0.00590088178469771	0.00593643922573903	0.00598466720432623	0.00604689738443188	0.00611769240460124	0.00618797821080194	0.00624999367212161	0.00630172471644684	0.00634609033756406	0.00638774822062244	0.00643055259143674
14045OD	6	0.00340463396453636	0.0033493980627741	0.00328989830586742	0.00322840220886106	0.00316700627244511	0.00310802190513244	0.00305334559675935	0.00300453825536962	0.0029623665286122	0.00292721559591452	0.00289949126582011	0.00287911803474672	0.00286589077398835	0.00285928899644807	0.00285855303174763	0.00286279253385171	0.00287078985837469	0.00288196289032522	0.00289665006421513	0.00291575934731299	0.00294027677193936	0.0029701768429487	0.00300404710307923	0.00303996399027737	0.00307601960510138	0.00311139148809594	0.00314669097205034	0.00318304266301934	0.00322124586929925	0.00326110332210617	0.00330134607262093	0.00334123034963789	0.00338202831335219	0.00342683409079558	0.00347940251430978	0.00354288796142681	0.00361863789624643	0.0037065066316777	0.00380557863432312	0.00391492396601526	0.0040339418616174	0.00416124324268475	0.00429396829562191	0.00442759599702595	0.00455731933552085	0.00467998886319567	0.00479528693872095	0.00490637383965768
14045OS	2	0.00288599831838928	0.00284203860214042	0.00281092692889915	0.0027846303641134	0.00276039905563981	0.00274125245030553	0.00272842159503559	0.00272354574552414	0.00272791099406798	0.00274204863631522	0.00276548444034046	0.00279702120183693	0.00283519808702475	0.00287861711911812	0.00292669924205842	0.00298032155712674	0.00304065747129626	0.00310877179558456	0.00318631243222074	0.00327486803871491	0.00337502704724104	0.00348561865315105	0.00360408989652802	0.00372713462712249	0.00385111094517973	0.00397312418226285	0.00409119485345561	0.00420452519121623	0.0043137780077463	0.0044198877158901	0.00452385254896589	0.00462706248160981	0.00473049200711962	0.00483366012907369	0.00493466208646206	0.00503157388430413	0.00512314089365272	0.00520936067947506	0.00529125454903855	0.00537065620593705	0.0054502258429204	0.00553306400177153	0.00562161088118262	0.00571721122490126	0.00581989389550096	0.00592905241027541	0.00604375599189042	0.00616284113305121
14073OD	1	0.00428672217613653	0.00425233095706725	0.00421051114200789	0.00416866232456218	0.00413661379133077	0.00412442762649446	0.00413871319110991	0.00417898131430284	0.00423741267804902	0.00430353769391771	0.00436865920040239	0.00442773711420924	0.00447908556619452	0.00452304904847478	0.004561822372098	0.00459820645491798	0.004634410252436	0.00467114107995348	0.00470739886952959	0.00474133526227085	0.00477127327258879	0.00479646371821791	0.00481704406023049	0.00483358289654612	0.00484734413149636	0.00486030204097579	0.00487510069591755	0.00489467122830793	0.00492141830165372	0.00495627073992783	0.00499836000901581	0.0050456337264843	0.00509589342693588	0.00514778856374604	0.00520062419780679	0.00525422423611961	0.00530895014560767	0.00536560125609219	0.00542554165731257	0.00548885853357886	0.00555407435267097	0.00561816914948781	0.00567827856660434	0.00573432233997729	0.00578917339610325	0.00584694097656918	0.00590914887683016	0.0059722625844322
14073OS	5	0.00514619737011544	0.00517383126310402	0.00518057008407116	0.00518882369126561	0.00519871148724908	0.00521032864287737	0.00522383527375723	0.00523893487134585	0.00525473052615333	0.00526947361501279	0.00528165894762187	0.00529131161901025	0.00529970815352422	0.00530790269471378	0.00531655253574685	0.00532585810944943	0.00533561236146523	0.00534622843944832	0.00535826821730163	0.00537198637553217	0.00538716759956713	0.00540311195944762	0.00541923333246118	0.00543530681869799	0.00545156881574845	0.00546766841019867	0.00548295546876668	0.00549640791875096	0.0055076140956225	0.00551669722988795	0.00552433473667433	0.00553139511967668	0.00553783484212975	0.0055436880118374	0.00554913347527399	0.00555412837981761	0.00555911010645715	0.00556434800731668	0.00556974338657323	0.00557496462691325	0.00557922568509133	0.00558263406038934	0.00558604398234	0.00559013528256236	0.00559483394896267	0.0055990947823508	0.00560176702917652	0.00560228798479141
14074OD	5	0.00350880371717297	0.00351232783743243	0.00352985352790889	0.00355949838713476	0.00359866115546401	0.00364491187898316	0.00369618652196154	0.00375060355961183	0.00380638127892692	0.00386248563330383	0.0039192690331087	0.00397776338379261	0.00403936587977145	0.00410514228204618	0.00417636399726229	0.00425395050153444	0.00433800122036035	0.00442760826308296	0.00452016920668192	0.00461204666863967	0.00470031409114799	0.00478379255204518	0.00486339393608915	0.0049412207397723	0.00501904055566513	0.00509721058946904	0.00517556984738388	0.00525490886110149	0.00533680362404754	0.00542387187474051	0.00551786110397099	0.00561871483904613	0.00572563670122432	0.00583709340845817	0.00595189514873871	0.00606921915992685	0.00618814746275265	0.00630700085694904	0.00642390187671291	0.00653678596724647	0.00664221173914058	0.00673574471440095	0.00681296511791144	0.00687133333075643	0.00690950673450537	0.00692758454642558	0.00692633212194426	0.00690610504467805
14074OS	5	0.00333275145516087	0.00334021747513397	0.00326543150137869	0.00319157045006575	0.00312298556232663	0.00306623049735516	0.00302062769408878	0.00298685777530905	0.00296444889996683	0.00295298271597271	0.00295316993644383	0.00296548585183349	0.0029889143127337	0.00302205625439343	0.00306304512501554	0.00311133940790591	0.00316652821805706	0.00322748714082798	0.00329266999487628	0.00336017004334313	0.00342881302256105	0.00349856208255511	0.00357086363371673	0.00364702368972269	0.0037270353865569	0.00381051408417425	0.00389858175016006	0.00399486056043924	0.00410439402273489	0.00423140506597594	0.0043768851635733	0.00453768788069798	0.00470835452197644	0.00488485810683812	0.00506487043159899	0.00524866149083311	0.00543790020801011	0.0056327700775156	0.00583134935211518	0.00603062662905916	0.00622562309269222	0.00641063839881897	0.00658034165729549	0.00673087362766961	0.00686140322222749	0.00697411490456792	0.00707346952801294	0.00716434346654667
14321OD	7	0.00423556417501342	0.00411590681250473	0.00398997211377152	0.00386423631656209	0.0037445116799667	0.00363486728164635	0.00353744470345422	0.00345319341620589	0.00338319822023379	0.00332814260091126	0.00328853556423912	0.0032643033021975	0.00325543767889244	0.00326288132114942	0.00328659350195652	0.00332567276384807	0.00337725093341539	0.00343658294273381	0.00349962131270841	0.00356363220933226	0.0036262322332145	0.00368645807053092	0.00374427598915407	0.00379819737886758	0.00384627034238288	0.00388689423764484	0.00392014958437241	0.00394894899540125	0.00397726226196062	0.00400847016012045	0.00404477983017227	0.0040889055539327	0.00414349072593485	0.00421197093618067	0.00429684543373418	0.00439666326996141	0.00450790527384599	0.00462594709916438	0.00474610341149394	0.00486563999855828	0.00498342024537701	0.00510108113474511	0.00522326184394283	0.00535610030346263	0.00550580211062249	0.00567622651308618	0.00586779769354528	0.00607651590720354
14321OS	7	0.0035465087066015	0.00350764465442241	0.00347376200664314	0.00344093282313147	0.00341292612745531	0.00339155001184105	0.0033789936186138	0.00337700674631729	0.00338632382508094	0.00340610288331193	0.0034342744814352	0.00346632368376122	0.00349565187965482	0.00351725937487362	0.00352831251510167	0.00352839010585653	0.00351968422384483	0.00350383914486513	0.00348312020933735	0.0034599596809762	0.00343571966221452	0.00341307144748395	0.00339555433745968	0.00338699270649293	0.00339081195951789	0.00340918682461536	0.00344372917161997	0.00349566509714845	0.00356575460814927	0.00365373884660034	0.00375695414788791	0.0038708505596533	0.00399227631762352	0.00411879074675797	0.00424795155789326	0.00437820790696121	0.00450852939802169	0.00463960219297016	0.00477465029765709	0.00491777417383249	0.00507261013563613	0.00524178793619698	0.00542794522464309	0.00563303222118454	0.00585695452306194	0.00609718619633184	0.00634905600157503	0.00660603493560471
14322OD	1	0.0026978171882171	0.00267392344101644	0.00265567793511911	0.00264344471404451	0.00263812889861789	0.00264134348159655	0.00265484794654983	0.00267957790637969	0.00271490915040803	0.00275879321399955	0.00280896088489109	0.00286338768579974	0.00292071120781969	0.00298017006373737	0.00304131564425483	0.00310527458274465	0.00317413915657046	0.00325023828679822	0.00333609468525286	0.00343317467937328	0.00354188756799302	0.00366149755380093	0.00379034545802502	0.00392677440246871	0.00406864380204727	0.00421383104583029	0.00436054301269473	0.00450697063890795	0.0046519345276474	0.00479434172235816	0.00493235681030255	0.00506422222021001	0.00518898723274532	0.00530829762604679	0.00542518431370257	0.00554129415433615	0.0056559418106025	0.00576608344380961	0.00586890758356219	0.00596356406108546	0.00605040825274998	0.00613071715096452	0.00620613416785212	0.00627835612465928	0.00634904342606512	0.00641935001859487	0.00648910897237991	0.00655576495017844
14322OS	2	0.00242798335654964	0.00239446424690108	0.00237344524544091	0.00235826507625439	0.00234342846869515	0.00233282161415361	0.00232807562152036	0.00233108285417656	0.00234368596077678	0.0023673640812643	0.00240338317741367	0.00245263448217668	0.00251528856730326	0.00259060773810429	0.00267701575645566	0.00277261619158714	0.00287581594559779	0.00298558441947399	0.00310139164159721	0.00322268544983477	0.00334888280898179	0.00347964058477803	0.00361448092760206	0.00375316719061792	0.00389599400143606	0.00404340112367696	0.00419642736022175	0.00435627329654842	0.00452350178587399	0.00469730983913302	0.00487561645235389	0.0050543802101032	0.00522760142232084	0.00538939547516492	0.0055362862255335	0.0056679461711266	0.00578646757550686	0.0058940599754967	0.00599235108671235	0.0060821572897104	0.00616473070766741	0.00624345403638344	0.00632279786647507	0.00640669685452894	0.00649743405535112	0.00659480753852001	0.00669728049718094	0.00680272331313049
14323OD	1	0.00300148844680929	0.00297158279404018	0.00294427928134245	0.00291835585223633	0.00289442404382681	0.00287460447034183	0.00286117211306191	0.00285556734666861	0.00285805349188468	0.0028685362107762	0.002887585718718	0.00291595630266606	0.00295464149155683	0.00300480018605816	0.00306734875231175	0.00314277788327142	0.00323044204022065	0.00332878296139832	0.00343555126709208	0.00354807722863827	0.00366361191346406	0.00378042663335039	0.00389832423322922	0.00401626362789425	0.0041336445167356	0.00424850740540614	0.00435831628556486	0.00446108245777775	0.00455445415867599	0.00463742406530977	0.00470964760250932	0.00477112597835804	0.00482057209210936	0.00485704416452196	0.00488126933177213	0.00489598291334916	0.00490546003943217	0.00491351570742223	0.004923896278243	0.00494094273863988	0.0049681362478976	0.00500812516046128	0.00506225352096595	0.00513190556119606	0.00521842915923699	0.00532228761979252	0.00544221900078313	0.00557357724895629
14323OS	2	0.00246413617704431	0.0025126672148901	0.00247405869331193	0.00244076350585018	0.00241664612107828	0.00239985216742291	0.00239168836905424	0.00239110162515159	0.00239623917957698	0.00240600562107727	0.00242086671586737	0.00244295840399612	0.00247347471237537	0.00251232091678831	0.00255908015446121	0.00261609228292654	0.00268715346938904	0.00277584849403395	0.00288226478303658	0.00300323226366019	0.00313522133670442	0.00327473615561677	0.00341904201277953	0.00356492264205043	0.00370944607485334	0.0038485959070036	0.00397926792810096	0.0041005524342063	0.00421490668032854	0.00432663099347139	0.00443849281763697	0.00455175046474823	0.00466407300980446	0.00477198140424011	0.00487450588718412	0.00497088304792957	0.00506167414969181	0.00514698926438207	0.00522579537085047	0.00529827455173827	0.00536314228611317	0.00541863400197564	0.00546477277485628	0.00550475737422934	0.00554389613546567	0.00558607999868282	0.00563244995031253	0.00568268361043536
14324OS	7	0.0033438485451096	0.0033025025800223	0.00337546074959	0.00344918622366078	0.00351922626876202	0.00358153257567934	0.00363624595349196	0.00368217835183865	0.0037189398679353	0.00374740239600607	0.00376989745526282	0.00379053167142516	0.00381297320189188	0.00383875273187664	0.00386792084560413	0.00389930557165751	0.00393113348318751	0.00396153795811065	0.00398883817796401	0.00401188243565374	0.00403102246303536	0.00404799432316053	0.00406512958170705	0.00408470231563003	0.0041084664463998	0.00413782659018702	0.00417405132975161	0.00421847349651341	0.0042732130845714	0.00434149442565001	0.0044258217994136	0.00452736780887197	0.00464593336285988	0.00477881857893695	0.00492308208760818	0.00507544507322543	0.00523046096419393	0.00538254958894787	0.00552660181344085	0.00565995113672488	0.00578239919215957	0.00589425150206018	0.00599691606428693	0.00609172503047983	0.0061798670739882	0.00626316468455594	0.00634300203677165	0.00642034697707427
14403OD	1	0.00318850163497404	0.00319002368374994	0.00319311379616702	0.00319520095288683	0.00319498266113205	0.00319270967711449	0.00318911160027108	0.00318460471555781	0.00317896259255669	0.00317223303802188	0.00316558918899224	0.00316062620992535	0.00315897957225634	0.00316191251256553	0.0031708633569269	0.00318778955305507	0.00321467659352996	0.00325291559296334	0.00330197776073014	0.003359733136214	0.00342346494825385	0.00349120987288194	0.00356234676353472	0.00363660003762009	0.00371345481570422	0.00379162636154643	0.00386915240646926	0.00394350041164788	0.00401195299409339	0.00407308359376742	0.00412753818511705	0.00417818247052617	0.00422952006360883	0.00428606636957019	0.00435143626872193	0.00442841176630146	0.00451724961954455	0.0046166662407031	0.00472545746089038	0.00484236965839305	0.00496672929043298	0.00509702323160048	0.00523012655391888	0.00536357511099425	0.00549545900781477	0.00562529267706215	0.00575290620497552	0.00587662231288626
14403OS	6	0.00334903745773189	0.00331370586498234	0.00329215072449169	0.0032658142633569	0.00323601885331106	0.00320566979182587	0.00317405003093799	0.0031425466451753	0.0031125249542857	0.00308578174248524	0.00306451685678834	0.00305054962322696	0.0030447239276673	0.0030467607316693	0.00305576100447654	0.00307141478484553	0.0030942436826864	0.00312522936025892	0.00316549637558723	0.00321516015964432	0.00327265033562376	0.00333489840592519	0.00339865684335851	0.0034617265341184	0.00352351774676701	0.00358536772525325	0.00364962036599648	0.00371931380097434	0.00379787517906213	0.00388760683070534	0.00398966997729341	0.00410339028174869	0.00422619307590225	0.00435547990884193	0.00448944904428062	0.00462610062817324	0.0047626470372918	0.00489608582250221	0.0050252961340145	0.00515210815779323	0.00527886371574149	0.00540777355990451	0.00554019775827443	0.00567729441173762	0.00581990032283649	0.00596763101649656	0.00611980277812836	0.00627502549562344
14404OD	6	0.00455699738434274	0.00452356565277253	0.00448243271838836	0.00443603020394804	0.00438830267021583	0.00434476931443374	0.00431063977565435	0.00428885208172808	0.00427691519655432	0.00426896548022744	0.00426050699799898	0.00424845196516133	0.0042318844824234	0.0042089722319512	0.00417780688963345	0.00413889937826401	0.00409350636299	0.004044776776205	0.00399590314012861	0.00394843425267813	0.00390460020803267	0.00386703276795196	0.0038377709314247	0.00381816619748469	0.0038082431076139	0.00380634614187399	0.00380909313129431	0.00381265918689429	0.00381386355896584	0.00381010803740695	0.00379999663149937	0.00378262743862727	0.0037578585264491	0.00372734055033329	0.00369187370049868	0.00365108883092765	0.00360459166759725	0.00355196983204367	0.00349516378313004	0.00343819605138461	0.00338695834574397	0.00334793728639906	0.00332777663975122	0.00333382573875739	0.00337176301649079	0.00344397071633026	0.00354849763909818	0.00368015412327348
14404OS	7	0.00378489389405598	0.00390095491092103	0.00386866421840301	0.00384142749145637	0.00382681715678632	0.00382740229625489	0.00384376873044563	0.00387372827726046	0.00391205403846471	0.00395336690095811	0.00399556396969754	0.00403943311173687	0.00408721406450674	0.00414311644247672	0.00421143237421787	0.00429490607410256	0.00439318109858191	0.00450233723871181	0.00461530609506066	0.00472548513980727	0.00482761810301202	0.00491787587540757	0.00499423840889489	0.00505465955037669	0.00509634971749331	0.00511799148622973	0.00512090565752044	0.00510836385134554	0.00508553410790858	0.00505884715535481	0.00503487921151142	0.0050173305601356	0.0050077561999033	0.00500472770930807	0.00500603852276075	0.0050110317214157	0.00501836659991101	0.00502777054033131	0.0050394217545319	0.00505415621083082	0.0050732009565621	0.00509680045688949	0.00512535834626852	0.00515863173998664	0.00519515779488307	0.00523227728386164	0.00526641308153435	0.00529446932203149
14427OD	7	0.00346854433959982	0.003473744225543	0.00348702963647844	0.00350719595859802	0.00353182826684789	0.00355846840461482	0.00358610157347496	0.00361553091445997	0.00364858588929131	0.0036861573353928	0.00372764223477889	0.00377220518583038	0.00381982745113769	0.00387152088596106	0.00392793173545262	0.00398916715383032	0.0040549542241672	0.00412496634864791	0.00419898358948708	0.0042764813793844	0.00435626617324299	0.00443667677154312	0.00451596303960847	0.00459329557745762	0.00466928320374414	0.00474548824196664	0.00482267262227693	0.00490006444181095	0.00497631536702926	0.0050507307915497	0.00512527987852818	0.00520283411676628	0.00528601491291522	0.00537586176600936	0.00547103837653425	0.00556847126571004	0.00566352734599727	0.00575146459107104	0.00582951572208586	0.00589766548730427	0.00595784660297386	0.0060121067444347	0.00606216546491631	0.00610913215150893	0.0061538895018122	0.00619732169269496	0.00624003152909288	0.00628159707775136
14427OS	3	0.00320574035062221	0.00321369003877272	0.00325636821803418	0.00330693256863375	0.00335555076823738	0.00340189660990371	0.00344536339272062	0.00348443205484149	0.00351797970353291	0.00354527521902595	0.0035665792310274	0.00358295738267964	0.00359629874605132	0.00360852872839555	0.00362213417710352	0.00364000423513456	0.00366571751080465	0.00370417120416444	0.00376057434534215	0.00383979157622949	0.00394504277243086	0.00407789197254252	0.00423838987740123	0.00442450471886588	0.00463202031750111	0.00485387844289584	0.00508045751255028	0.00530104772836127	0.00550509721723496	0.005684253940641	0.00583385307528763	0.00595287728459386	0.00604351042301668	0.00610998410820938	0.00615787637647125	0.00619311341067777	0.00622078810863514	0.00624479739769657	0.00626818247474855	0.00629345071666113	0.00632158470689633	0.00635222382298409	0.00638392039782856	0.00641497709946161	0.00644453404667479	0.00647243098371517	0.00649866879878168	0.00652275794352958
14514OD	1	0.00357586021378254	0.00361179002485137	0.0036479373801302	0.00368408785454991	0.00371834317147627	0.00374821914804053	0.00377265066187151	0.00379267875990708	0.00381078588975198	0.00382881349930591	0.00384717856584825	0.00386613403699898	0.0038863426102288	0.00390918201083971	0.00393530000776908	0.00396374905709933	0.00399320646508058	0.00402231630634185	0.00404968497505195	0.00407419383428907	0.00409490329974976	0.00411200521330395	0.00412686831898548	0.00414082042036262	0.00415558722895472	0.00417236292526342	0.00419152366219958	0.00421267054266525	0.00423398674062418	0.00425356637276308	0.00427028054537232	0.00428427272964476	0.00429855354977195	0.00431750834136792	0.00434559429019221	0.00438494654492681	0.00443408982004431	0.00449101783614196	0.00455491094801005	0.00462612819894945	0.00470490912504833	0.00479126110853145	0.00488565631147842	0.00498839694535965	0.00510012095884957	0.00522090170516359	0.00534876746776627	0.00547917923724152
14514OS	7	0.00360304664908907	0.00366691706938333	0.00377913567369163	0.00389429596296321	0.00400526109294749	0.00411211179541339	0.00421436636956652	0.00431125154734543	0.0044020828027424	0.00448648647406009	0.00456449132596418	0.00463675044181206	0.00470441014103903	0.0047682433079297	0.0048291694210674	0.00488731443364331	0.00494220875158521	0.00499381862958174	0.00504253441263349	0.00508880597679834	0.00513250094104575	0.00517334992446741	0.00521028054975915	0.00524247889218379	0.00526968294374398	0.00529234259571342	0.00531134454503279	0.00532853654023243	0.00534710240917232	0.00537151575053395	0.00540663877001444	0.00545698462912247	0.00552619008339351	0.00561595121342793	0.00572637719105617	0.00585662269622883	0.00600395388365455	0.00616497555742141	0.00633582673319138	0.00651257811096806	0.00669046487814809	0.00686205850824982	0.00701822621484174	0.00715010333624997	0.00725052725769383	0.00731524891361086	0.00734305758613615	0.00733577663960034
14518OD	3	0.00356594344526107	0.00357578651357241	0.00358831729199794	0.00360342785545334	0.0036206009931225	0.00363883040349567	0.00365748791722705	0.00367689823028731	0.00369837846340126	0.00372345092326783	0.0037529346485179	0.00378657270549026	0.00382351757091537	0.00386323757064365	0.00390632432498449	0.00395447889185232	0.00400933145065735	0.00407210467366583	0.00414329177856548	0.00422259700128988	0.00430905391295758	0.00440164554053207	0.00449927984367839	0.0046003912451077	0.00470288418503015	0.00480428421627297	0.00490255190197559	0.00499657583635483	0.00508559117847683	0.00516867310563546	0.0052450678035127	0.00531563679259166	0.00538360618287947	0.00545347988553881	0.00552805420823777	0.00560669821214522	0.00568542310199372	0.0057593836516429	0.00582530772253243	0.00588218426291953	0.00593072302255732	0.0059716986382295	0.00600582171860673	0.00603390527837501	0.00605654862515576	0.00607443392278445	0.00608808991775879	0.00609730112966367
14518OS	7	0.00296592284673344	0.00299409805858963	0.00297008118500922	0.00295800246126574	0.00296081882204573	0.00297257322718716	0.00299736202589289	0.00303396675912337	0.0030806041832629	0.00313517114662902	0.003195326618527	0.00325894734517263	0.00332439988930122	0.00339064985269161	0.00345732413442667	0.00352440754128211	0.0035910691394496	0.00365542673195131	0.00371558028088351	0.00377074136613296	0.00382260297202256	0.00387449830918923	0.00392964612003884	0.00399030765358297	0.0040571793561241	0.0041305863262181	0.00421167267743047	0.00430220638836928	0.0044046607588532	0.00452109734072698	0.00465317219681826	0.00480213458398903	0.00496898016919624	0.00515547514612711	0.00536328587714102	0.00559316075760609	0.00584403665110895	0.00611171136664297	0.0063892963990222	0.00666647961575975	0.0069285329625483	0.00715911756647658	0.0073439847563215	0.00747428374591778	0.0075479106077705	0.00756825302642387	0.00754245233081951	0.00748013985729485
14530OD	6	0.00313940523358463	0.00316680536405142	0.00319338494074634	0.0032202805048149	0.00324747912652906	0.00327427563327476	0.00330010999599051	0.00332522430915877	0.00335052557394273	0.00337698771851825	0.00340518386228376	0.00343494472202515	0.00346574437462289	0.0034971443037383	0.00352915183484334	0.00356177497422117	0.00359488615007121	0.00362854878301508	0.00366322920884478	0.00369927367621127	0.0037368033737769	0.00377573104826315	0.00381504860159291	0.00385218774376776	0.00388431053521859	0.00390916359596174	0.00392702038896354	0.00394106434061771	0.00395583338749757	0.00397555740264954	0.00400381584703825	0.00404257510531424	0.00409119164599518	0.00414586616436419	0.00420198849531989	0.00425806590410516	0.00431671138116327	0.00438091374747587	0.00445137011252113	0.00452698015033111	0.00460672289563866	0.00469110230367534	0.00478105868418705	0.0048776780462075	0.00498180900458592	0.00509494650422864	0.00521956853881413	0.00535826325983579
14530OS	7	0.00260907426261721	0.00260932464356916	0.0026241311328247	0.00264926417453397	0.00267780884650933	0.00270790646855976	0.00274032836638961	0.00277444656383588	0.00281087263391529	0.00285167405117785	0.0029005391465956	0.00296194941622086	0.00304048427027141	0.00313877705871334	0.00325642450663561	0.00339166078961228	0.00354226053007721	0.0037064941004915	0.0038827823311226	0.0040690242686483	0.0042617220193118	0.00445592912306752	0.00464605328140666	0.00482643599534426	0.00499199922439226	0.00514020591146788	0.00527306588396587	0.00539777870201349	0.00552424972728042	0.00566129109085906	0.00581335141765791	0.00597950404481176	0.0061542363732244	0.00632880644794542	0.00649480587239167	0.00664608038627249	0.00677862478112754	0.00689112001419687	0.00698407095416266	0.00705794680854806	0.00711133856330055	0.00714194736152576	0.00714921476596831	0.00713574111164977	0.007106717431148	0.00706717852746992	0.00702134705403272	0.00697304481703636
14531OD	5	0.00373665840928959	0.00372249687523569	0.00371139098179106	0.0037055665411858	0.00370715233011668	0.00371802846021659	0.00373928625516348	0.00377044729793987	0.00380976649054892	0.00385528681209253	0.00390595229703039	0.00396311167491542	0.00402989599009145	0.00410925377026145	0.00420358568184771	0.00431210647384818	0.00443114327415217	0.00455709742210959	0.0046867210248319	0.0048171995772219	0.00494628393607047	0.00507093415018249	0.00518812853787308	0.00529557190909734	0.00539116524274754	0.00547545346498406	0.005550706509768	0.00561991750116473	0.00568734897240001	0.00575627620449024	0.00582862969783176	0.00590325060389261	0.00597545631981163	0.00604055240352304	0.00609581394134472	0.00614126218537034	0.00617746218612984	0.00620298641387374	0.0062162843561722	0.00621676339590601	0.00620528008509832	0.00618388680947815	0.00615479091242019	0.0061211888823384	0.00608685979295755	0.00605538490494215	0.00602903887958164	0.00600787630517775
14531OS	7	0.0032121362532624	0.00314107522187453	0.00317832012033245	0.00321820066891061	0.00325795169030959	0.00329601253780535	0.00333543597823433	0.00337774861364558	0.00342423477914628	0.00347588449505153	0.00353284196852753	0.00359521819886422	0.00366131139643215	0.0037290996086466	0.00379864661225772	0.00387131861318	0.00394725697037753	0.00402427533461597	0.00409866437616696	0.00416744094367284	0.00423085214653348	0.00429171648738845	0.00435313532055614	0.00441669936264173	0.00448201310108237	0.0045480859891343	0.0046158638613976	0.004688512123301	0.00476940199674381	0.00486077630629891	0.00496103494195272	0.00506453593079119	0.00516393241000023	0.00525341379687187	0.00533068517782888	0.00539623412015017	0.0054518758854267	0.00549961491005727	0.0055415452364917	0.00558037608969009	0.00561716025672905	0.0056514264175995	0.0056834112062848	0.00571609951975957	0.00575496154370955	0.00580520383622003	0.00587031024234985	0.00595198848991267
14537OD	3	0.00336823486461057	0.00332110891415553	0.00326700843047307	0.00321002247732462	0.00315554120711351	0.00310806797710697	0.00306954349870199	0.00303947762987535	0.00301540827442169	0.00299318195595589	0.00296851832480122	0.00293770019253934	0.00289909833699997	0.00285280854384999	0.00280106965651262	0.00275000622631299	0.00270707767795154	0.0026777567493739	0.00266437917111722	0.00266560560272008	0.00267793622011458	0.00270017620993275	0.00273541762330328	0.00278786901854172	0.00286126468618693	0.00295662839158391	0.00307234972527806	0.00320498846393821	0.00335060224888821	0.00350472009965757	0.00366177415350197	0.00381705804401113	0.0039675112597533	0.00411180146930146	0.00424971884603413	0.00438211713018249	0.00450953060210542	0.00463265756774146	0.00475585495128209	0.00488565794458514	0.0050279765294275	0.00518536552278529	0.00535452973987533	0.00552951785155613	0.00570280584235648	0.00586773412777721	0.00602031446190016	0.00615880724223581
14537OS	2	0.00220744560674724	0.00218689761277209	0.00225767026248428	0.00232943922832507	0.0023957042470272	0.00245312640745449	0.00250048277494406	0.00253588576237173	0.00255877830919915	0.00257029545997344	0.00257352164382374	0.00257320750724376	0.00257432802116097	0.0025816932657876	0.00260016073341042	0.00263226864831196	0.00267707054777498	0.00273258077535886	0.00279596371136503	0.0028653872926675	0.002940301157979	0.00301950968297846	0.00310147823378049	0.00318425989897478	0.00326679277662498	0.00334862703599393	0.00343039972671818	0.00351347343708015	0.00360026523778351	0.00369278367255298	0.00379170270952961	0.0038967573134459	0.00400692702341164	0.00412215290710756	0.00424452233140437	0.0043750897289813	0.00451417703397258	0.00466134206197964	0.00481558410764076	0.00497806608295514	0.00514845526972529	0.00532493410163056	0.00550431639135944	0.00568252162843637	0.00585639074886176	0.00602395840684407	0.00618288049919862	0.00632869815997199
14540OD	3	0.00279550300640739	0.00278214192260596	0.00276799077539308	0.00275416330812527	0.00274249555418841	0.00273498971701233	0.00273352473261313	0.00273945076376635	0.00275373509111403	0.00277699541658302	0.00280880447098038	0.00284824988442286	0.00289419524903145	0.00294623886483421	0.00300489711052491	0.00307109195228238	0.00314601558365368	0.0032301204683	0.00332271530984998	0.00342147639470351	0.00352274565026127	0.00362278091348551	0.00371868845869097	0.0038093470985021	0.00389536248005533	0.00397858813637847	0.00406174143187904	0.00414772700381804	0.00423866018867423	0.00433463915271671	0.00443333048543521	0.00453147196105988	0.00462675551374143	0.00471937056715183	0.00481148829884878	0.00490490550399925	0.00499948427504246	0.00509383300621284	0.00518724908856319	0.00527968233292793	0.0053714935649799	0.0054626316987716	0.00555233635510215	0.00564017122113398	0.00572567418587388	0.00580916503446287	0.00589106539001326	0.00597139825388761
14540OS	6	0.00247951071448569	0.0024940550017962	0.00255469477102965	0.00260914671344382	0.00265817437222806	0.00269503018545909	0.00271860581592928	0.00272976127317431	0.00273112096261728	0.0027265494817132	0.00271985847555594	0.00271489309066287	0.00271557144638047	0.00272467026570253	0.00274096186143643	0.00275989355494077	0.00277714319392921	0.0027903858870019	0.00280066457313654	0.00281124933918855	0.00282579089213237	0.00284692994582446	0.0028751945666849	0.00290926680548689	0.00294753501377721	0.00298838751516928	0.00303186832800089	0.00307988154605368	0.0031361348293427	0.00320419676073041	0.0032859561668591	0.00338034372568173	0.00348489310362039	0.003597084611254	0.00371502627788415	0.00383830745346567	0.00396804900021958	0.00410598995829133	0.00425212499085512	0.00440420130875013	0.00455944601275078	0.00471706126524689	0.00488016328987667	0.00505319138527877	0.0052389881040923	0.00543796502281923	0.00564765814186998	0.00586498862797586
14545OD	1	0.00389551854665843	0.00376166538462495	0.00363850130358717	0.00353346023797613	0.00345002769237793	0.00338798875314309	0.0033453434910662	0.00331855154607684	0.00330338328735538	0.00329592186011405	0.00329392056138062	0.00329707381289153	0.00330620878013592	0.00332241290864268	0.00334584377624394	0.00337619529187778	0.00341214075316016	0.00345163705202203	0.00349314749126638	0.00353538391669497	0.00357759701212076	0.00362037975529054	0.00366469569127678	0.00371166410093792	0.0037627597568052	0.00381934980416873	0.0038830714703989	0.00395519595481312	0.0040357953559352	0.00412374774370657	0.00421681875175185	0.00431261778834992	0.00440947527955173	0.00450665163529797	0.00460394908892575	0.00470147521345281	0.0047977072068143	0.00488919907468786	0.00497288403328593	0.00504611158731287	0.00510836210778228	0.00516110136304341	0.00520716118846473	0.00525129649083151	0.00529850241135446	0.00535338546752825	0.00541900018710404	0.00549612144407854
14545OS	2	0.00256659300598033	0.00256620468780818	0.00260690080414472	0.00265280007076868	0.00270469529154815	0.00275793868541323	0.00281482633834599	0.00287403926956136	0.00293411023617108	0.00299415287584384	0.00305435383905397	0.00311449211617308	0.00317234347172111	0.00322574733775792	0.00327341795079474	0.00331603662632594	0.00335688264684574	0.00339942167938169	0.00344704084127909	0.00350308606913162	0.0035693691682639	0.0036473088811034	0.00373695037962721	0.00383719543729087	0.00394696414159744	0.00406360737200828	0.00418414036090358	0.004305306675608	0.00442302536928077	0.00453512258537471	0.00464111044880765	0.00474042614612497	0.00483288413705046	0.00491871372603869	0.00499993531324175	0.00507974892862754	0.00515959499725696	0.0052386330738327	0.00531485354780866	0.00538821684674307	0.00546062225155118	0.00553460480886048	0.00561265707172704	0.00569733642793232	0.00579075210825175	0.00589378916852872	0.00600619896448874	0.00612707171199739
14551OD	1	0.00443047406452349	0.00444829577678264	0.00447876588059946	0.00451696675159828	0.00455609027438043	0.00459274187107185	0.00462527983318302	0.00465265207976427	0.00467340327487385	0.00468810104334117	0.00470438270216077	0.00473227915049502	0.00477848119229832	0.00484173270797087	0.00491522508402356	0.00499299305581778	0.00507122870477599	0.00514681847761935	0.00521690076560937	0.00527795238937831	0.00532594015223101	0.00535915436748742	0.00537928000811754	0.00538936999170671	0.00539201584304094	0.00538706396689548	0.00537195134115084	0.00534414715353442	0.00530421320790853	0.00525774659088406	0.00521283226644622	0.00517725009713684	0.00515703585588614	0.00515585294566525	0.00517634715833492	0.00521880175122402	0.00527696595476305	0.0053396350193626	0.00539554126505458	0.00543713490989848	0.00546210715860999	0.00547158543512889	0.00546882843529002	0.00545925714224446	0.00544889722586457	0.00544267609639191	0.0054424215449306	0.00544537112981812
14551OS	7	0.00303447970684483	0.00293438960246489	0.00306659704775384	0.00321102524594507	0.00335566295912783	0.00348897794370758	0.00361816033695958	0.00374598381037016	0.00387608004716938	0.00401090972473917	0.00415020972368017	0.00429399458130304	0.00444173498784658	0.00459042955142822	0.00473453180581615	0.00486491845235006	0.00497289105386393	0.00505306020632053	0.00510451041458252	0.00513133414131318	0.00514048974905762	0.00513987633852532	0.00513642041813464	0.00513473200013522	0.0051371857157211	0.00514424588446279	0.00515552304386911	0.00517061128189539	0.00518948616353792	0.00521261962179495	0.00523878439960102	0.0052655217033822	0.00529052110780754	0.00531091332214086	0.00532566442962485	0.00533700071927578	0.00534797577275092	0.00536215695841701	0.00538175759189573	0.00540774487233732	0.00543935231500086	0.0054764348169105	0.00552046483347473	0.00557398603151835	0.0056402149290567	0.00572178977903202	0.00582088178744119	0.00593859352458715
14558OD	2	0.00191746989833811	0.00191886287107118	0.00194054408432163	0.00197890018657819	0.00202897124924177	0.0020857996627797	0.00214581160950255	0.00220819715429752	0.00227535546122522	0.00235232323972445	0.00244518192444852	0.00255845289443851	0.00269392255474055	0.00285117630846012	0.00302813735608791	0.0032224266391293	0.00343084355352167	0.00364888653946054	0.00387306315669112	0.00409889095083847	0.00432102149452652	0.00453501113706219	0.00473712773411201	0.00492648754613767	0.00510448890708767	0.0052738641111558	0.0054348555885992	0.00558491070885217	0.00572044973950692	0.00583776219241077	0.00593678825496677	0.0060193631775957	0.00608887392446655	0.00614851091075168	0.00619841641594584	0.00623610225174423	0.00625557256170298	0.00625142592936079	0.00622352401930947	0.00617498060118241	0.00611088806741961	0.00603501171808834	0.00595017526711474	0.00586148886339392	0.00577549005825202	0.00569858132813256	0.00563481083024718	0.00558528087629718
14558OS	2	0.00264848812959506	0.00277087856940164	0.00284937563243756	0.00293705443829674	0.00303472094698395	0.00313751674473112	0.00324548306502374	0.00335568510233938	0.00346565966042361	0.00357427326233014	0.00368171698272822	0.00378922833725694	0.00389739281425026	0.0040049187344004	0.00410849352056404	0.00420617972167938	0.00429892814208716	0.00438978498693471	0.00448148009607202	0.00457389570188673	0.00466504900641241	0.0047529890939662	0.00483660822969105	0.0049152579652631	0.00498890932422205	0.00505802489026134	0.00512409942614703	0.0051897239712134	0.00525811119047195	0.00533354897507649	0.00541939817242068	0.00551671738120508	0.00562435050140847	0.00573906714249768	0.0058582736922437	0.00598035146109103	0.00610413618935002	0.00622899168864242	0.00635467190291119	0.0064822008004531	0.00661207317871339	0.00674327030279748	0.00687331195037116	0.00699936115892243	0.00711962258674712	0.00723394926928047	0.00734372315909818	0.00745080712105892
14561OD	1	0.0038043182710982	0.00377356801184492	0.00374403681841696	0.00371268895577227	0.00367394494468997	0.00362051534757787	0.00354631754954029	0.00345008060825827	0.0033380229472814	0.00322302341939457	0.00312041797331103	0.00304322318250865	0.00299837537075091	0.00298674286764947	0.00300530445805437	0.00304934358504359	0.00311429256134425	0.00319668447328798	0.00329428433923108	0.0034050795018072	0.00352753513520081	0.00365967773463757	0.00379851277753033	0.00394021707543879	0.00408118563756657	0.00422034481943582	0.00435885638372396	0.00449854515068136	0.00464039008431347	0.00478317612109064	0.00492469274214074	0.00506287826232097	0.00519599602517107	0.00532301232627793	0.00544330013287414	0.00555673690867531	0.00566248037422061	0.00575787435494696	0.00584050682737888	0.00590878296994877	0.00596221759997875	0.00600060764759069	0.00602301214364806	0.00602900046213699	0.00601828116077807	0.00599114311634741	0.00594948192769783	0.0058968897733061
14561OS	1	0.00366433365181145	0.0036526556917662	0.00367503767476583	0.00369758529301106	0.00371857886248617	0.00373769853309112	0.0037541545104121	0.00376725769932595	0.00377656837025285	0.00378300430810347	0.00378918259790648	0.00379900545342438	0.00381507223713835	0.00383725009095198	0.00386482896367065	0.00389772549930053	0.00393635365321787	0.00398229177096779	0.00403767640557654	0.00410503495424214	0.0041857950911754	0.00428006189188966	0.00438592720128807	0.00449945932464174	0.0046165848049798	0.00473370527261369	0.00484888416987113	0.00496261291489696	0.0050765547707534	0.00519297490425375	0.00531246822609697	0.00543302378942132	0.00555029932275024	0.00565883775723126	0.00575456910521246	0.00583510444709743	0.00589969584784999	0.00594895415164293	0.0059846800075578	0.00600958570572638	0.00602475266287216	0.00602948383115088	0.00602331615541917	0.00600655527377138	0.00598059787234284	0.00594683220801106	0.00590596631699551	0.00585836767503259
14603OS	7	0.00350179676622481	0.00360709770043871	0.00362695277865152	0.00365358351316213	0.00368765622950654	0.00372812871903856	0.0037750212291001	0.00382611155601876	0.00387945400163025	0.0039349228653506	0.00399373617245436	0.0040577743079755	0.00412791027622147	0.00420308193265259	0.00428164558664856	0.00436124908387988	0.00443867231915991	0.00450997174052784	0.00457093543289457	0.00461900566840175	0.00465570020709302	0.0046852601539621	0.00471229229438196	0.00473980401905705	0.00476862787754028	0.00479964458528264	0.00483468284604576	0.00487679313263559	0.00492940120043181	0.00499496376259003	0.00507364432793574	0.00516374769227931	0.00526295072668717	0.00536822752764113	0.00547803394503441	0.00559182958710201	0.00570910998565821	0.0058296683533239	0.00595340384948804	0.00608171629905763	0.00621520430111239	0.00635192336335244	0.00648788268150096	0.00661881061264692	0.00674067803477429	0.0068494984224284	0.00694105917693079	0.00701143730191665
14616OS	3	0.00276907045136851	0.00280293829393166	0.00282985862266517	0.0028586712342621	0.00288914564743432	0.00292320407297766	0.0029604631800494	0.00300012453498586	0.00304081874352389	0.00308109831674552	0.00311964782202793	0.00315646248501872	0.00319213134927251	0.00322737621436809	0.00326276616630322	0.00329857345010895	0.00333483989369551	0.00337154441810616	0.00340888527889634	0.00344771857015631	0.00348890427573673	0.00353342832766788	0.00358194717572097	0.00363498258709638	0.00369253162079304	0.00375429114286587	0.00381878286256706	0.00388493080587217	0.00395320605392893	0.00402520817061893	0.00410333353708268	0.00418995192794978	0.00428726610871192	0.00439626887577227	0.00451641464975248	0.00464580003920795	0.00478081435345037	0.00491739541458587	0.00505150143311496	0.00518075341112316	0.00530333327980819	0.00541824266479554	0.00552551546169539	0.00562637967213427	0.00572298765819289	0.00581688337209634	0.00590916948146418	0.00599996492954624
14617OD	5	0.00452381780741726	0.00456260016973228	0.0045985167975819	0.0046289402175555	0.00465263452562028	0.00467044515485523	0.00468356440626526	0.00469225408865008	0.00469569145605309	0.00469369004209395	0.00468898675806426	0.00468492455458942	0.00468372175028711	0.00468647216502501	0.00469543489797666	0.00471347509505266	0.00474187055687485	0.00477924053384977	0.00482184941860188	0.0048664064882677	0.00491151378820488	0.00495777599740828	0.00500819910036433	0.00506667454376897	0.00513647104445822	0.0052174541195079	0.00530648902603581	0.00539934162667861	0.00549247499943127	0.00558518240656276	0.00567837638195324	0.00577322655244088	0.00587129070601763	0.00597467773452501	0.00608530216235347	0.00620331912922051	0.00632608869841953	0.00644707716009074	0.00656062685525927	0.00666522734128125	0.00676347897177584	0.00685908965687713	0.0069539664566939	0.00704751989101158	0.00713748229884978	0.00722093862188842	0.00729488117290388	0.00735601730234852
14617OS	5	0.00280607114096602	0.00277666882819472	0.00290556061620659	0.00304129340035112	0.00317239022362883	0.00329401737279702	0.00340749799610592	0.00351189796728251	0.00360678770825005	0.00369191157911206	0.00376789192813571	0.00383690868825802	0.00390208622566887	0.00396749007832657	0.00403589514168457	0.00410732537923177	0.00418143735895438	0.00425765990573533	0.00433689953232892	0.00442113924997955	0.00451137707483717	0.00460792798705756	0.00470895138206569	0.00481134479767863	0.00491068333930547	0.00500306700654894	0.00508642566595317	0.00515998953828779	0.00522293201142503	0.00527408565959814	0.00531308129195679	0.00534163698538389	0.00536580779673889	0.00539353025554047	0.00543125066279867	0.00548315884505924	0.00555046563607333	0.00563274563797663	0.00572935749823031	0.00583863157414368	0.00595682397443432	0.00607933949339265	0.00620168189145585	0.00632081506922747	0.006435953627187	0.00654843639129531	0.0066614545288386	0.00677845043901913
14629OD	1	0.00412237019050618	0.00411953665095445	0.00412249038141851	0.00412872908156381	0.00413360958769403	0.00413298846439541	0.00412653993558576	0.00411844016499422	0.00411494849926035	0.00411949154173409	0.00413048694090197	0.00414423758374958	0.00415770380370867	0.00417076043031548	0.00418485728016611	0.00420153922995952	0.00422263483545786	0.00425001417263777	0.0042846481297331	0.0043265832841939	0.00437495720062966	0.00442948868975293	0.00449013061284598	0.00455725094399935	0.00463264563107015	0.00471656693378342	0.00480899356863521	0.00491007312572333	0.00501856286127222	0.00513192937217197	0.00524518294785522	0.00535189909109165	0.00544795320097989	0.00553111071546928	0.00560059797851193	0.00565398756754447	0.00568687470421363	0.0056973017042881	0.00568808266104488	0.00566573099477249	0.00563651759402708	0.00560279092324294	0.00556494629160672	0.00552412711016505	0.00548266659396153	0.00544349159670039	0.00540816768235899	0.00537619641415305
14629OS	1	0.0026513680769346	0.00272021628784981	0.00267626883341553	0.00265687953820139	0.00266607293121175	0.00268259564463713	0.00271656192287034	0.00276553344472084	0.00282653704000662	0.00289709913271529	0.00297725621162615	0.00307014337965987	0.00318024008415494	0.00330859222976441	0.00344906665922176	0.00359163916447758	0.00372719502601223	0.00385166247629988	0.00396665741936542	0.00407585460562954	0.00418334574901796	0.00429129779872209	0.00439910422404054	0.00450472384853869	0.00460626403099199	0.00470440603969378	0.00480028127630172	0.00489536363916095	0.00499055904451376	0.00508477626588132	0.00517605769940155	0.00526322727918585	0.00534573663493158	0.00542379525122346	0.0054967855884482	0.00556278365357839	0.00562015246087102	0.00566896249676058	0.0057109596969226	0.00574701729706806	0.00577577424986926	0.0057950145282818	0.00580420407823033	0.00580640838074489	0.00580609975599594	0.00580605879943967	0.00580652080432565	0.00580700281943693
14633OD	7	0.00320060585322463	0.00315402378013587	0.00310993826958407	0.00306964719934404	0.00303538251400076	0.00301009539927597	0.00299674490658529	0.00299744524221356	0.00301302879843639	0.0030437731489781	0.00309081548697277	0.00315594366549749	0.00324135516104018	0.00334855506716426	0.00347753492128801	0.00362828265862036	0.00379930371553454	0.00398788698747237	0.0041910487939993	0.004404139591207	0.00462234165551467	0.00483935757318502	0.00504803979862918	0.00524272093234661	0.00541892814055083	0.00557375629359406	0.00570520745302448	0.00581032756875484	0.00588589149224943	0.00592931553274974	0.00593925771064915	0.00591740200313993	0.00586908402187726	0.0058026423107587	0.00572784352263643	0.00565253889034848	0.00557964914963618	0.00550726133416419	0.00543264506842432	0.00535531043454081	0.0052774446331338	0.00520223579873263	0.00513215536019798	0.00507027861067557	0.00501970207372375	0.00498322401518599	0.00496324975032965	0.00496139396515257
14633OS	6	0.00245798381538958	0.00250775623229863	0.00249845484113651	0.00249188108685021	0.00248900896894676	0.00248828086022286	0.00248950286083975	0.00249156358478758	0.00249307420156482	0.00249382669955754	0.00249484392304559	0.00249808238594464	0.0025035934904418	0.00250824852534774	0.00250927070543583	0.00250666001230741	0.00250316454399239	0.00250258101196917	0.00250638880312294	0.00251226307884618	0.00251819591935639	0.00252382778716358	0.00253081451233945	0.00254174319540575	0.00255801625795697	0.00258056956090982	0.00260893897037023	0.00264366433625367	0.00268660511768406	0.0027392415055682	0.00280306873540036	0.00287970650227637	0.00296962471727077	0.00307394185539857	0.00319381218075579	0.00332869177732223	0.00347700894291674	0.00363515563147984	0.00379835346162314	0.0039633707797931	0.00412635429494021	0.00428384009981745	0.00443312977278734	0.00457227533139465	0.00470197266278323	0.00482346055083116	0.00493701000601734	0.00504227847833814
14662OD	7	0.00382201297523552	0.00373252496430367	0.00364004993176165	0.00354933468678307	0.0034638744444239	0.00338596284538962	0.00331740491285864	0.0032597771739088	0.00321386598840248	0.00317975571550318	0.00315737027970291	0.00314639872775013	0.00314709945544852	0.00316015054772817	0.00318658058399655	0.00322694560421348	0.00328053587981824	0.00334690729172327	0.00342522208911942	0.00351370223144663	0.00361090954265203	0.00371432201572572	0.00382074716012151	0.00392716087413769	0.00403091026301679	0.0041323071969035	0.00423435827499076	0.00434101110675736	0.00445567451961524	0.00457864556698179	0.00470795240437196	0.00484088664252697	0.00497434716571128	0.00510587831270549	0.00523363310456456	0.00535640904172459	0.00547387591284943	0.00558567186630047	0.00569196547230397	0.00579416527845032	0.00589270950808754	0.00598675537997449	0.00607440581053229	0.00615469114946003	0.00622888698152651	0.00630014185629614	0.00637193507382264	0.00644760475757283
14662OS	2	0.0017594665881473	0.00177147785678387	0.00177746617497297	0.00177979548080469	0.00178095568399033	0.00179030124075313	0.00180852986074546	0.00183999427007106	0.00188592565678009	0.00194412714319643	0.00201115187012203	0.00208434245062143	0.00216380487034852	0.00224996725450433	0.00234335767261023	0.00244593889020691	0.0025594243189655	0.0026840582804567	0.00281773950746451	0.00295648595331047	0.00309713894038436	0.00323847926674478	0.00338104511800865	0.00352606100843543	0.00367456081715162	0.00382671243175433	0.00398130246794221	0.00413579045644721	0.00428655049315784	0.00443150929829332	0.00456996352963138	0.00470214103267106	0.00482987734446414	0.00495598561986204	0.0050844859543576	0.00522101076175016	0.00537269022537618	0.0055465573120249	0.00574700132088106	0.00597323888699716	0.00621862812739598	0.00647166398537252	0.00671795442408122	0.00694248584936927	0.00713252279699474	0.00728094577584816	0.00738706077607093	0.00745554356613443
14706OD	5	0.00379653189725591	0.00375914735605669	0.00372169083782299	0.0036846155245807	0.00364866949342916	0.00361522305198372	0.0035862762422892	0.00356360558631517	0.00354817401964553	0.00353998613101232	0.00353863076715404	0.00354379461068527	0.00355493829559267	0.00357137078689156	0.00359247584239436	0.00361833919759907	0.00364992793496009	0.0036887474181751	0.00373584193395495	0.00379134333157188	0.00385398531209227	0.00392108700548801	0.00398971710234643	0.00405791106530157	0.00412543924455401	0.00419359177857177	0.00426406622424978	0.00433801297803215	0.00441515372459483	0.00449391215826629	0.0045729093407708	0.00465249362359009	0.00473489841462393	0.00482251825983607	0.00491577634437754	0.00501360448456115	0.00511404853449952	0.00521593020082062	0.00532082592948701	0.00543131859005729	0.00555031888020824	0.00567998422643499	0.00582062114366464	0.00597124296061635	0.00612927641380127	0.00629230835709437	0.00645909687127213	0.00662924038925901
14706OS	1	0.00320714603739396	0.00320633462152458	0.00320130115113144	0.00320555670591313	0.00321602561329367	0.00323005838248005	0.00324862903951308	0.00327024449944498	0.00329343522291425	0.00331798287674754	0.00334584389186692	0.00338097339436211	0.00342690981876924	0.00348509022118195	0.00355487154667922	0.00363479483108619	0.0037234370774421	0.00381983710549936	0.00392223190502785	0.0040269794607984	0.00413072522216735	0.00423120812310869	0.00432696426427654	0.00441635835957942	0.00449722885824127	0.00456766891893509	0.00462779507890845	0.00467946634067699	0.0047264383152498	0.0047737420463407	0.00482601314095116	0.00488684847404698	0.00495838803067611	0.00504202719173531	0.00513888858213269	0.00524933776701378	0.00537284361197284	0.00550810547604078	0.00565434426173275	0.00581011044475721	0.00597191320534951	0.00613530143839832	0.00629616753097338	0.00645147732332961	0.00659948917965001	0.00673801234215954	0.00686368964725486	0.00697307830152168
14720OD	7	0.00405472967877177	0.00407509020763973	0.0040912344949483	0.00409743598731512	0.00408410088041533	0.00403684208567626	0.00393967281362665	0.00378246945458606	0.00356972219398582	0.00332424675242063	0.00307953241323648	0.00286867730304995	0.00271395965711457	0.00262453572567093	0.00260243295699125	0.0026423271105847	0.00273548791087793	0.00287279562120032	0.00304543720005769	0.00324454960048396	0.00346120257988457	0.00368665720816928	0.00391317841780695	0.00413522257728382	0.00434957793595013	0.00455471106887091	0.00475073619215471	0.00493884456706381	0.00512103167567752	0.00530074766564074	0.00548228478280661	0.00567042033093917	0.00586954005863867	0.00608119024785973	0.00630287858193748	0.0065271987474111	0.00674348682755988	0.00694176832904935	0.00711485024580613	0.00725882823722086	0.00737247152648698	0.00745544800484746	0.00750913255040722	0.00753705044116201	0.00754355859604675	0.00753352812072493	0.00751171416862279	0.00748264166080991
14720OS	7	0.00301579281657863	0.00301811472084014	0.00308006180918481	0.00314448542583978	0.00320725258139764	0.00326795740034408	0.00332779127257969	0.00338696735746751	0.00344526445547889	0.00350164130135594	0.00355430352839239	0.00360250397548364	0.00364639810660721	0.00368663685167172	0.00372420726788601	0.00376003412566095	0.00379528012821542	0.00383161267501137	0.00387122666151475	0.0039164246127839	0.00396883066008056	0.00402948256648637	0.00409736404646065	0.00417037665387744	0.00424725716118807	0.0043275051934788	0.00441265434185179	0.00450482522298938	0.00460592150562782	0.00471685601419547	0.00483678995967601	0.00496421858159435	0.00509683181334144	0.00523360882693532	0.00537567798497609	0.0055254450540064	0.00568566277867953	0.0058582372020885	0.0060435729754699	0.00623975324053563	0.00644152276815066	0.00664180291370261	0.0068333546284555	0.00701006848171463	0.00716737831829514	0.00730150085147466	0.00740961271135776	0.00749081892125912
14737OD	5	0.0045754524676743	0.00454308171339045	0.0045071910410887	0.00446846907573564	0.00442781436868206	0.00438586804922782	0.00434258262960471	0.00429806541885992	0.00425330528376451	0.00420995715003611	0.00417078193902312	0.00413817846525314	0.00411314203672553	0.00409511267729848	0.00408297198674394	0.00407831980070326	0.00408562210790732	0.00410949413138242	0.00415135478565939	0.00420933265893054	0.00428014304464146	0.00436164349389086	0.00445460245982965	0.00456034051076656	0.00467609870787717	0.0047954410733696	0.00491013772959293	0.00501394850261802	0.0051060792474418	0.00518793514112564	0.00526103699677371	0.00532632770792661	0.00538525626068663	0.00544068845468538	0.00549621659376165	0.00555512203353041	0.00561643507096089	0.0056764285431924	0.00573192109754287	0.00578256972576914	0.00583144011094181	0.00588279888557779	0.00594029099110733	0.00600653767769465	0.00608280747436851	0.0061690824317833	0.00626402119672248	0.00636498241733443
14737OS	7	0.00360976876467134	0.00361856942659103	0.00361264134409907	0.00361301989290696	0.0036199519614599	0.00362873061670482	0.00364154537921913	0.00365781679908857	0.00367776904971422	0.00370274430213433	0.00373442122738987	0.00377453283695212	0.00382280284032497	0.00387677834709202	0.0039342299658703	0.00399376525595382	0.00405510636087794	0.00411980112247431	0.00418966615868852	0.00426569582742522	0.00434816211040581	0.00443649807601936	0.00452917619846746	0.00462323538804312	0.00471441143876512	0.00479997005246072	0.00487919369630411	0.00495298640260612	0.00502326085364246	0.00509180506245946	0.00515908390258869	0.0052244720028915	0.00528631780870605	0.00534307359909571	0.00539485632111933	0.00544319240496403	0.00549053756885671	0.0055391680170056	0.00559085380954399	0.0056464469108013	0.00570413792064349	0.00576068160635699	0.00581404982146046	0.00586406407954307	0.00591204314334147	0.0059595393882512	0.00600778747562055	0.00605838780073173
14739OS	4	0.00338284740483013	0.00338649292361828	0.00338949734905796	0.00339410825446862	0.00340142432331729	0.00341657183013025	0.00344180190528674	0.00348082523788449	0.00353671452224042	0.00361065377679433	0.00370146845561354	0.00380588455038055	0.0039198164827697	0.00403971990192715	0.00416248449320876	0.00428616675197231	0.00440942830525947	0.00453075378866877	0.0046482898856549	0.00476157092405195	0.00487190500135494	0.00498140404613965	0.00509183112692089	0.00520340618956036	0.005315899259805	0.00542960753194694	0.00554639038481619	0.00566976553477012	0.00580366954719891	0.00595000700136318	0.00610763843946244	0.00627291904543012	0.00644297051811622	0.00661764034596075	0.006798940768467	0.00698929678491623	0.00718946140868093	0.00739845194730859	0.00761456705641137	0.00783399864128963	0.00804964414508332	0.00825165112203767	0.00843056673374508	0.0085813129402489	0.00870340401110214	0.00879904068750113	0.00887125441295709	0.00892328918553046
14740OD	4	0.0042657584450627	0.00436696847812656	0.0044801290025354	0.00460606986589634	0.00474359974371537	0.00488959146358536	0.00503724672489228	0.00517345251370191	0.00527727871232242	0.00532473766017735	0.0052993601129668	0.00520409806090628	0.0050659903812443	0.00492627224446427	0.00482528599781356	0.0047876096218413	0.00482026644446495	0.00492049329133817	0.00507788460457212	0.00527952728248994	0.00551262627630751	0.00576597736394024	0.00603128987098912	0.00630346468567027	0.00657912613342256	0.00685567502901034	0.00713004081004945	0.00739762414450404	0.00765181101202308	0.00788396108827628	0.00808339001257843	0.00823866696517966	0.00834043401293617	0.00838425020832462	0.0083730383475129	0.00831671990330737	0.00822943989313659	0.00812579220365449	0.00801847174397935	0.0079167167863976	0.00782684395480649	0.00775142715465978	0.00768835803997184	0.00763195525999303	0.00757536826242244	0.00751327231906325	0.00744359190395547	0.00736620060028357
14758OD	1	0.00380341386146967	0.00379529959386962	0.0037897538441867	0.00378734936177373	0.00378800368083179	0.00379120840571073	0.00379635498433705	0.00380305227040185	0.00381094881799834	0.00381903278438962	0.00382561412282685	0.00382893377056022	0.00382801155397994	0.00382321485472824	0.00381613211315581	0.00380908955406705	0.00380449630445645	0.00380409718468512	0.00380880723605634	0.00381861028412504	0.00383276259720981	0.00385061770103566	0.00387209639900716	0.00389754792430439	0.00392747417519864	0.0039622497487049	0.00400190713824458	0.00404567926054931	0.00409182308278309	0.00413871539597231	0.00418615333139824	0.0042360274276888	0.00429134213976926	0.00435408489908219	0.00442394307428613	0.00449808798003223	0.00457233962163702	0.00464311037738323	0.00470920901514921	0.00477143750711361	0.00483129969529294	0.00488953990627783	0.00494555788408827	0.00499818299929856	0.00504686310152202	0.00509217029578183	0.00513542581679152	0.00517787979082417
14758OS	3	0.00398556700985579	0.00396862945183902	0.00395595941200238	0.00393975466195931	0.00391924086973956	0.00389349920432017	0.00386117137142366	0.0038219152721219	0.00377628395003894	0.00372636153799274	0.00367640132357784	0.00363254182166753	0.0036011556490195	0.00358658721211508	0.00358990506810484	0.00360943470545073	0.0036423910320092	0.0036865604562366	0.00374077023131421	0.0038042424548074	0.00387633073918457	0.00395643890176237	0.00404391687758117	0.00413769758930161	0.00423599517799281	0.00433685230254328	0.00443871428164409	0.00454074496098664	0.00464254823207095	0.00474413812304726	0.00484584017734572	0.00494803984776505	0.00505101519736626	0.00515493084674437	0.00525920335691847	0.00536271325869207	0.00546403301164152	0.00556197230215743	0.00565590749590997	0.00574515854275735	0.0058281889213434	0.0059034669528482	0.00597053131807248	0.00603079857554369	0.00608670673096549	0.00614026486668463	0.00619288710758448	0.00624516399114283
14765OD	5	0.00367059117699733	0.0036972835253492	0.003727319277402	0.00376410269469871	0.00381013973936283	0.00386648381066744	0.00393283759033416	0.00400868361922909	0.00409354510724439	0.00418676388486181	0.00428798677322235	0.00439695108640601	0.00451323062876042	0.00463619987143087	0.00476446777781333	0.00489630998480547	0.00503010501701436	0.00516396221683744	0.00529604258907255	0.00542428196284975	0.00554675644960424	0.00566202170410421	0.00576943610472106	0.00586881251475461	0.00596059911810781	0.00604600457913091	0.00612694081669345	0.00620640416740672	0.00628805062441225	0.00637594861939025	0.00647393788158135	0.00658350364904627	0.00670262184916893	0.00682516356688844	0.00694201606396356	0.00704361411042151	0.00712239390426685	0.00717443942203116	0.00719972346190977	0.00720151856622657	0.00718383512212619	0.00714949905915532	0.00710132546819567	0.00704343799413218	0.00698073919373518	0.00691740430369449	0.00685502185232489	0.00679196931431289
14765OS	5	0.00246275093646362	0.00246694212839572	0.00255007873562401	0.00264517053106753	0.00274722524840315	0.00284958301423007	0.00295424748795365	0.00305808499616798	0.0031584803367834	0.00325391972319301	0.00334426518274202	0.00343085810403259	0.00351587874549372	0.00360212979792528	0.00369272244803691	0.00379029585076499	0.00389622974467511	0.00401075631031422	0.00413285253519586	0.0042603328817193	0.00439131441783975	0.00452435814607456	0.00465742242616775	0.00478687068309086	0.00490843268841489	0.00501884760679272	0.00511819934186001	0.00520943842354291	0.00529702319733082	0.00538469731015527	0.00547396551308473	0.00556435713577132	0.00565427592665405	0.00574269233909119	0.00582973041387462	0.00591536946180167	0.00599859166200058	0.00607778924659043	0.00615260909134645	0.00622345128881197	0.00628933006397512	0.00634918675320158	0.00640275275051803	0.00645122418232286	0.00649681984585695	0.0065413975048213	0.00658608307005536	0.00663151354272709
14783OD	1	0.00373114408084812	0.00379720490350347	0.00387170850591982	0.00395559829063152	0.00404517285486241	0.00412993149729223	0.00419456244783339	0.00422363575124759	0.00420866117626188	0.00415390997230103	0.00407638305086084	0.00399807807955907	0.00393720354348563	0.00390387176010767	0.00390430770637998	0.00394444508817165	0.00402695916385198	0.0041478884194637	0.00429560144219868	0.00445441435459986	0.0046108930770864	0.00475681047398057	0.00488888819496694	0.00500739133197176	0.00511522914428293	0.00521549422092305	0.00531160361352473	0.00540667068269989	0.00550184261302837	0.00559690725400625	0.00569037700627982	0.00577941658403689	0.005861020578099	0.00593287574154299	0.00599431935799653	0.00604671486779321	0.00609240340935683	0.00613367984924943	0.00617310202863849	0.00621366855606969	0.00625705281571531	0.00630172558774402	0.00634347874241701	0.00637794919404	0.00640200430261882	0.00641480466976163	0.00641618042752499	0.00640478554801837
14783OS	2	0.00267930440040977	0.00265984346512899	0.00265430373747095	0.00264988964744936	0.00264576585726185	0.00264232485489468	0.00263923548196723	0.00263636205204972	0.00263246460356526	0.00262564698078928	0.00261624930217037	0.00260713431439155	0.0026027920740465	0.00260420949391779	0.00260649410629449	0.00260223475503458	0.00258624034329163	0.00255855031088501	0.00252479440003058	0.00249344567719255	0.00247214290970818	0.00246488593319413	0.00247043501888005	0.00248391983955604	0.00250083717212396	0.00252036777228123	0.00254710722564736	0.00259077057593056	0.00266205541997049	0.00276828641930702	0.0029100872487917	0.00308126228309897	0.00326991978889882	0.00346498099735605	0.00365872548174444	0.003846473141693	0.004027150490225	0.00420041065551176	0.00436603631362235	0.00452489374971355	0.00467606317888467	0.00481824512465048	0.00495095921355256	0.00507515775575712	0.00519499901871067	0.00531514799025566	0.00543931643077071	0.00556874423616931
14798OD	3	0.00369697594909671	0.00369848848602584	0.00369547576193203	0.00368756914496421	0.00367623468555106	0.00366364580174773	0.00365194742329381	0.00364220273789057	0.00363436430459935	0.0036274848036507	0.00361981158520981	0.00361027913268819	0.00359876562703613	0.00358589775471115	0.00357278648615501	0.00356039510589069	0.00354928893101147	0.00353992687395557	0.00353266279957532	0.0035284861503737	0.00352977203356926	0.00353967458073803	0.00356053712456097	0.00359247312732212	0.00363372721635831	0.00368179476327308	0.00373466007129045	0.00379133641783916	0.00385035966571192	0.0039096629521332	0.00396715324331269	0.00402125590300732	0.00407319743068548	0.00412616382804945	0.00418296980150293	0.00424490832373331	0.00431009948888929	0.00437626631005736	0.00444277225225205	0.00450944254320593	0.00457655096765226	0.00464279540680743	0.00470538196217973	0.00476204532315462	0.0048111433925206	0.00485273772357762	0.0048876130195182	0.00491599182810872
14798OS	1	0.00292086331703801	0.00289665679444085	0.00288286387507716	0.00286892609529692	0.00285400825666435	0.0028406924111249	0.00282918873864001	0.00282083026228698	0.0028170590171033	0.0028185699904911	0.00282557722547052	0.00283821127542844	0.00285722471905184	0.00288422802652302	0.00292024385425491	0.00296458668394578	0.00301481004672665	0.00306850726023367	0.00312499572970566	0.00318567659167972	0.00325289230490078	0.00332781831800272	0.00341025619339421	0.00349953850251542	0.00359499719438919	0.00369546002138532	0.00379915596712968	0.00390332445622815	0.00400484374515044	0.00410112660978046	0.00419021968473167	0.00427150883579946	0.00434523731355607	0.00441202227001984	0.0044729014399596	0.00452938205261723	0.00458312307423849	0.00463547239307058	0.00468646474878847	0.00473400980882716	0.00477595042770357	0.00481148941515166	0.00484153142431753	0.00486827274334629	0.00489337781489972	0.00491734925548336	0.00493993615161349	0.00496088259654048
14806OD	7	0.00289266877531528	0.00291679678548203	0.00294072979623634	0.00296344369185768	0.00298475466820059	0.00300544581147137	0.0030270039003638	0.00305138688358668	0.00307993941418805	0.00311197858688723	0.00314530038929412	0.00317710119468273	0.00320592113663613	0.00323368953016133	0.00326347721116901	0.00330012259069529	0.00334834710094604	0.00340975968373661	0.00348468517795517	0.00357110021073753	0.00366523537792716	0.00376409041002534	0.00386508507121979	0.00396821694551066	0.00407591497347428	0.00419098970756949	0.00431494483648744	0.00444630076748261	0.00458348729280209	0.00472727669771161	0.00487864575474299	0.00503906349590004	0.00520968865033071	0.00539263516787507	0.00559122306470488	0.0058085833565452	0.00604413284865158	0.00629203218945083	0.00654521311812961	0.00679673104424379	0.00704026741155442	0.00726840370131917	0.00747369656424201	0.00765186984469854	0.00780080705674945	0.00792049182884303	0.00801076894449751	0.0080709679747596
14806OS	2	0.00323048960344751	0.00323576866027086	0.00327815257889607	0.00331595886127744	0.00334344279696756	0.00336074323234136	0.0033657995890312	0.00335752889395476	0.00333553430586334	0.00330302176149385	0.00326738835143054	0.00323944817708489	0.00322659959623213	0.00323066807340854	0.00325110993595154	0.00328494502627143	0.00332948383568805	0.00338200148266648	0.00343844927470028	0.0034952881058104	0.00355259420491114	0.00361177471379937	0.00367595528919228	0.00374721852907044	0.00382415845033559	0.00390533554140513	0.00399029766680523	0.00408168165999693	0.00418484278501939	0.00430562130372675	0.00444690958818635	0.00460778828484027	0.00478517590421818	0.00497321821498741	0.00516713425316956	0.00536304231338596	0.0055560755968288	0.00574073657340424	0.00591243679451811	0.00607219298129747	0.00622367357782431	0.00637110056063046	0.00651670658784354	0.00665968108036333	0.00679924750399765	0.00693392081074321	0.00706133499015147	0.00717848324324449
14807OD	5	0.00444105169141517	0.00442766747598894	0.00441182270110806	0.00439053333349517	0.00436166667479577	0.00432712345401934	0.004294526229011	0.00427425649741538	0.00427460090048437	0.00429723659517766	0.00433752718616702	0.00439017494696373	0.0044511473372287	0.00451862649924647	0.00459153103195879	0.00466780321055499	0.00474565657837927	0.00482463544208397	0.00490571146426731	0.00499129459458271	0.00508354866462736	0.00518344497611143	0.00528930211929444	0.00539640894943481	0.0055001765431789	0.00559672689245299	0.00568398585963754	0.00576212939095549	0.00583306262774762	0.00589906849466944	0.00596159700573851	0.00602197496399141	0.0060832302752966	0.006147081612036	0.00621078199500002	0.0062683458127762	0.00631278932496349	0.00633961330218591	0.00634991912540414	0.00634783917368809	0.0063368843692785	0.00631986319050846	0.00629925910182766	0.00627642483133095	0.00625200908859396	0.00622610406152074	0.00619828411114102	0.00616750936701406
14807OS	5	0.00380556314823886	0.00381519406900494	0.00385352228951527	0.00390334207262362	0.00396524911489369	0.00403595396216817	0.00411940791407789	0.00421568289656621	0.00432369980290618	0.00444247115987639	0.00457159668469994	0.00471106302455153	0.00485897825908904	0.00501080727254988	0.00516112216303047	0.00530605677462107	0.00544410444571787	0.00557563428750021	0.00570071103087873	0.00581662203223685	0.00592061575801847	0.00601095943015046	0.00608872757124614	0.00615801398609901	0.00622348020246942	0.00628827268168036	0.0063519687043071	0.00641136488648957	0.00646327185930104	0.0065052237428622	0.00653692167134553	0.00655970927396645	0.0065751644499048	0.00658586400933801	0.00659435656564306	0.00660239420118832	0.00661266194612027	0.00662782417393915	0.00664949224560355	0.0066769504110402	0.00670488294970904	0.00672682672842395	0.00673790779715069	0.00673622282590584	0.00672281435354426	0.00669941194888439	0.00666755504881712	0.00662828656357804
14808OD	7	0.0030270430547721	0.00304984618072191	0.0030820202245823	0.00312419981228912	0.00317738704107741	0.00324303286872098	0.00332305135039936	0.00341999613972383	0.00353697397281595	0.00367688303062015	0.00384042445047217	0.00402432262632604	0.00422147311820425	0.00442237930482232	0.0046179243941963	0.00480183097428404	0.0049710396076971	0.00512503648087591	0.00526505611531411	0.00539276683678918	0.00551073005666676	0.00562163072667817	0.00572690951819385	0.00582596805548865	0.00591761924465743	0.00600163257004298	0.00608000647608193	0.00615698629141771	0.00623784402467082	0.00632816819951755	0.00643137673780913	0.00654673050749558	0.00666908190926993	0.00679043197262424	0.00690135501721506	0.00699346854827855	0.00706133831065632	0.00710279384789864	0.00712061446691087	0.0071202479746923	0.00710805219674809	0.00708998647278679	0.00706945423999394	0.00704751563338688	0.00702462040337742	0.00700177589723111	0.00698075927505857	0.00696255753048277
14816OD	5	0.00269951365107975	0.00269205043405859	0.00268066721232485	0.0026659685951995	0.00265023907238612	0.00263977350770526	0.00264368452275516	0.00266949313737644	0.0027187927159157	0.00278649680075095	0.00286509700622411	0.00294725386604167	0.0030307451411025	0.00311888202687925	0.00321776685877509	0.00333109638253047	0.00345803983121972	0.00359661651845932	0.0037443531326142	0.00389852693735237	0.00405730369264575	0.00421958393773527	0.00438561509604497	0.00455577744384602	0.00472862715226798	0.00490191072150128	0.00507528760467229	0.0052514796315731	0.00543416785218136	0.00562375009292151	0.00581715239177756	0.00600838056470277	0.00619026789059603	0.00635703144133555	0.00650489038558974	0.00663147623068522	0.00673766936226265	0.00682564568949716	0.00689752369283561	0.00695636126903009	0.00700463658831051	0.00704559817785014	0.00708339569760373	0.00712279350353762	0.00716658394277218	0.00721540919898551	0.00726676742174879	0.0073149053256471
14816OS	2	0.00122031098529644	0.00119517373169951	0.00127071720612932	0.00137020935896169	0.00148412137567025	0.00159522093997097	0.00170562488155163	0.00180550955130623	0.00188658949051008	0.00194586344587927	0.00198570749808264	0.00201425232072985	0.002041351547141	0.00207445500281781	0.00211407249510422	0.00215572940590312	0.00219729396298486	0.0022406336208542	0.00229203936694657	0.00235821170819836	0.00244288464443121	0.0025482559425397	0.00267263061754217	0.00281248699002833	0.00296592906409423	0.00313109421771565	0.00330878321686934	0.00349939265194523	0.00370135280640266	0.00391181026283894	0.00412557927664961	0.00433806343554356	0.0045485274316229	0.00475730953113062	0.00496547528407548	0.0051739741198811	0.00538147128063053	0.00558493732106278	0.00578041197192565	0.00596336545525489	0.00612783116051438	0.00626641985820947	0.00637233210735572	0.00644295350562692	0.00647960379096796	0.0064857599105949	0.00646635163337768	0.00642824115325574
14817OD	3	0.00320322876813053	0.00320844826096848	0.0032155491856554	0.00322035727048444	0.00322039117396516	0.00321553882077955	0.00320733854299225	0.00319710748660285	0.00318529905153037	0.00317196792439622	0.00315840342516399	0.00314835568129557	0.00314592793343564	0.00315388837312705	0.00317309078050883	0.0032036815288649	0.00324748277790329	0.00330627824578862	0.00337952650605003	0.00346369665079682	0.00355326227474906	0.00364308791931191	0.00373089160631739	0.00381712050252195	0.00390364566303448	0.00399303276612605	0.00408675482245311	0.00418535816582297	0.00428920422771695	0.00439798188537936	0.00451076372193051	0.00462500237300004	0.00473818766705225	0.00484916278665575	0.00495844978698245	0.00506720677124818	0.00517446279276415	0.00527788437376603	0.00537679745029527	0.0054725529620882	0.00556663556008039	0.00565908381335558	0.00574816697302524	0.00583236454783981	0.0059104809169659	0.00598143487362174	0.00604325739096737	0.00609324524590766
14817OS	6	0.00305057622174582	0.00295147242339439	0.00296051840542094	0.00297309575611139	0.00298399130442481	0.00299127342113204	0.00299811756696038	0.00300626151390581	0.00301633062343674	0.00302735244638607	0.00303757870999626	0.00304575920653797	0.00305200761604772	0.00305745935113131	0.00306397441282174	0.00307438128608688	0.00309103189898639	0.00311539933601269	0.00314909716540172	0.00319324954843075	0.00324806843630622	0.00331191165170619	0.00338122967028346	0.00345285738569022	0.00352493459310665	0.00359709485369711	0.00367114522984579	0.00375038136627329	0.00383953258527553	0.00394286093171601	0.00406282119863839	0.00419866343333226	0.00434649599500199	0.00450085066048831	0.00465668885525901	0.00481117032637505	0.00496354687914611	0.0051147060596976	0.00526672733311396	0.00542294486987014	0.00558535468004341	0.00575433383526188	0.0059288411642771	0.00610755326544934	0.00628973373215109	0.00647449237189854	0.00666156372652954	0.00685115094853941
14820OD	3	0.00298834793714818	0.00297067878122967	0.00295528343112505	0.0029431602589625	0.00293465381859166	0.00292965457718153	0.00292816085356392	0.00293098236257108	0.00293942407859566	0.00295474659948617	0.00297732312569474	0.00300657565270274	0.00304234289918098	0.00308466735901707	0.00313383354253999	0.00318991158405752	0.00325243452934094	0.00332143852917353	0.00339696440005258	0.00347851847795339	0.00356538407772161	0.00365665212685437	0.00375111454165698	0.00384760341772519	0.00394515302529865	0.0040438542897616	0.00414515174891309	0.00425064955456546	0.00436045871293306	0.00447285559214586	0.00458470080514191	0.00469371029161091	0.00479957393835436	0.00490331239959052	0.00500578848610301	0.00510619225638519	0.0052022163039265	0.00529132197658521	0.00537301179842939	0.00544850573592764	0.00552037978330472	0.00559144605139674	0.00566342612948586	0.00573727373233179	0.00581347583076897	0.00589263533705083	0.00597550406959896	0.00606303945937334
14820OS	3	0.00253478220969352	0.00257555459738464	0.00260175883076185	0.00262589983152828	0.00265169128501341	0.00267773400166457	0.002703826925133	0.00272967091581085	0.00275504601648142	0.00277981767584883	0.00280368454506614	0.00282757712997036	0.00285453039134769	0.00288901337999756	0.0029350317234394	0.00299347257149297	0.00306136535513541	0.00313400556209782	0.00320688737969846	0.00327713158171557	0.00334380026340015	0.00340673161657928	0.00346684175465292	0.00352664126195708	0.00359009981010535	0.00366148556385889	0.00374336230559916	0.00383469726762581	0.00393221573753749	0.00403341441357134	0.0041376977690652	0.00424605652421459	0.00435887148251457	0.00447499362495263	0.004593168644643	0.00471370878550749	0.00483825706896981	0.00496764920508033	0.00510022620040833	0.00523174637707429	0.00535754956590787	0.00547540820624953	0.00558634194709326	0.00569365009871468	0.00580129901766941	0.0059120369637995	0.00602588513236728	0.00614065854753568
14828OS	7	0.00254342395332834	0.00252869177421533	0.00262000802537855	0.00270859933661034	0.00278798432225302	0.00287156979613831	0.00295521126541932	0.00303967333513014	0.00312448989631717	0.00320819005942341	0.00328965670190027	0.00336892354985521	0.00344612907039512	0.00352121309178042	0.00359498317231567	0.00367018641553348	0.00375031591373472	0.00383744563928087	0.0039301322477335	0.00402551752094847	0.00412097626372279	0.0042143984916785	0.00430557924349594	0.00439602451729459	0.00448864967042114	0.00458796447580289	0.00469888181900903	0.00482348885601059	0.00496178083088945	0.00511164693593129	0.00526918424824593	0.00543089174559305	0.00559292491593909	0.00575261992352489	0.00590817488905311	0.00605813331515911	0.00620213002404028	0.00634060641774091	0.00647563687091516	0.00660774017411137	0.00673367225933302	0.00684796349175845	0.00694614490219222	0.00702799296418772	0.00709769333570527	0.00716023457766483	0.0072183605190045	0.00727202274652345
14839OD	4	0.00452799399437124	0.00443306560587537	0.00432369685226158	0.0042056627012016	0.00408447266593445	0.00396536639652303	0.0038536872068346	0.00375353025200512	0.00366573284856349	0.00358838015764842	0.00351956046222731	0.00345972962707057	0.00340986851979501	0.00337016093585554	0.0033401398984686	0.00332079308812065	0.00331520294472844	0.00332700659317611	0.00335817061584012	0.00340899666516355	0.00347652503717999	0.00355608880657979	0.00364444390721763	0.00373985256590123	0.00384277071103966	0.00395405118345379	0.0040727410352111	0.00419739277369149	0.00432687591507458	0.00446060852468214	0.00459802866804538	0.00473610624625882	0.00487026818332512	0.00499640308034623	0.00511204780917649	0.00521729947176968	0.00531221794678008	0.00539692475925619	0.00547288752576937	0.00554163058612949	0.00560357912598067	0.00565827576383165	0.00570440063965223	0.00574226659037595	0.00577447565315133	0.00580483926969595	0.00583717782649139	0.00587304585280986
14839OS	2	0.0021778014514155	0.00222297697922977	0.00225161258422903	0.00226467378406693	0.00226644597456912	0.00228025441726383	0.00229960755478483	0.00232803659267929	0.00236714678219133	0.00241667755333135	0.00247574109301941	0.00254341977804682	0.00261820558845572	0.00269780865660321	0.00278252842288632	0.00287540362321876	0.00297960112941091	0.00309759460229409	0.00322796628765448	0.00336726875309329	0.00351334979465334	0.00366354708932119	0.00381591012762662	0.00396843977902008	0.00411918192985252	0.00426835006384542	0.00441666726190453	0.00456586095313143	0.00471828714339104	0.0048759532551999	0.00504226382053745	0.00521873294968085	0.00540417637542097	0.00559468867008577	0.00578511568215978	0.00596964383492747	0.00614146828289571	0.00629422431984747	0.00642392536881902	0.00652974523387342	0.0066114597220398	0.00666807767326391	0.00669879061894998	0.00670566865337398	0.00669520109420126	0.00667636210212435	0.00665797800126924	0.0066471294555676
14848OS	6	0.0027461828962107	0.00279726350974124	0.00280314525268139	0.00281256339132303	0.00282617672133114	0.00284365752602308	0.00286612369385181	0.00289377939562967	0.00292651411534338	0.00296418301796181	0.00300679069570978	0.00305457736009647	0.00310721504694113	0.00316354249077436	0.00322202354538232	0.0032817183707253	0.00334244063963221	0.00340419450553207	0.00346723764314155	0.00353203566233867	0.00359912033821754	0.00366884195085864	0.00374058128808341	0.0038129282645182	0.00388415781939604	0.00395301120541433	0.00401965552486891	0.00408525765030435	0.00415138921851542	0.00421883554209553	0.00428703542717922	0.00435476485941962	0.00442037045199019	0.00448308675807403	0.00454354920367805	0.00460299629637923	0.00466282624272259	0.00472422766590563	0.00478851769036228	0.00485718278327467	0.0049303456096792	0.00500702655691364	0.0050868241916849	0.00517099782221924	0.00526194456717283	0.00536205512105865	0.00547259369126868	0.00559381052109152
14865OD	3	0.00304477392596124	0.00300380696598225	0.00297165602917594	0.0029495445776923	0.00293750354172659	0.00293486001857221	0.00294134565545434	0.00295720646476024	0.00298274571565227	0.00301708274252528	0.00305804734350496	0.00310323253246935	0.00315104667487709	0.00320171556558125	0.00325548636695054	0.00331222820618049	0.00337099357853241	0.00343033902241756	0.00349060044310181	0.00355346166304822	0.00362107387192505	0.00369520893403433	0.00377537687365932	0.00386027652557442	0.00394921778408907	0.00404213860063399	0.00413968654880645	0.00424178839385432	0.00434744026473072	0.00445486578330282	0.00456146710097209	0.00466496355984208	0.00476413909454164	0.00486058416626211	0.00495679589752953	0.00505505748480895	0.00515686869327104	0.00526251342811305	0.0053722648831011	0.00548602209601679	0.00560234690625525	0.00571703177658338	0.00582411862255466	0.00591828525639626	0.00599598804666827	0.0060567571564728	0.00610248432614225	0.00613659005301051
14865OS	7	0.00302615991843795	0.00313890804269346	0.003174573547827	0.0032139349887979	0.00326773917564004	0.00333278862107633	0.0034101734613207	0.00349698693728183	0.00358865262540773	0.00368154652340128	0.00377371752507184	0.00386519897996372	0.0039558861503892	0.0040443355882297	0.00412892274533546	0.00420849411762431	0.00428272581067381	0.00435176152070359	0.00441629517803437	0.00447812992903716	0.00453984881942545	0.00460374164228654	0.00467193468142119	0.00474572345794268	0.00482495176092436	0.00490951845093965	0.00499961080164009	0.00509497418852501	0.00519415072403853	0.0052952485499624	0.00539722351993367	0.00549959309355359	0.00560305699004352	0.00570796205009566	0.00581365067790623	0.00591845685027384	0.0060199792755397	0.00611660802377289	0.00620844443015444	0.00629653826587628	0.00638101621688763	0.00646052274013722	0.00653342077389981	0.00659978019912265	0.00666125398229785	0.00671952051876123	0.00677484843681221	0.00682501841723173
14866OS	2	0.00234073434223328	0.00227318924904978	0.0022628432479687	0.00225347683359076	0.00224396017258909	0.00223579496663388	0.00223100324217305	0.00223190411565976	0.00224057173383944	0.00225845308953404	0.00228644237018045	0.00232477149636017	0.002374120307271	0.00243673745580842	0.00251473964523564	0.0026086554611027	0.00271848459268372	0.00284327074592272	0.00298232379863648	0.00313389702455976	0.00329430187159753	0.00346010078385692	0.00363010169211184	0.00380617196365215	0.00399225598003675	0.00419127396124624	0.00440410596916428	0.00462985588395652	0.0048662529435604	0.00511080122758884	0.00536065707710404	0.00561104744998211	0.00585569707147328	0.00608781992646925	0.0063003605846458	0.00648842493872494	0.00664956953563218	0.00678425054364253	0.0068969515852678	0.00699414039251826	0.00708264416642401	0.00716903881696359	0.00725834887236664	0.00735436796450992	0.00745806991284276	0.00756642022510649	0.00767313762976863	0.00776963822001647
14875OS	2	0.00295552637053421	0.00283420306292156	0.00278144614297104	0.00272300659932981	0.00266076791062552	0.00259588941924184	0.00253040227347936	0.0024686231143595	0.00241509566382596	0.00237382125615812	0.00234747845317901	0.00233666791634688	0.00234092868703998	0.00235860995700787	0.00238667438476823	0.00242284863839097	0.00246622185657445	0.0025170695733626	0.00257663247261352	0.00264415609715343	0.00271695677453435	0.00279204543939617	0.00286850516215235	0.00294853281285267	0.00303441567284356	0.00312649372817372	0.00322314571086202	0.00332208238884226	0.00342244442068205	0.00352432362435751	0.00362786925694679	0.00373132888086676	0.00383198983302988	0.00392812305654301	0.00401979782897369	0.00410716598041249	0.0041905595561558	0.00427085095460273	0.00434869270921645	0.0044257706927613	0.00450269851746262	0.00458051195217136	0.00466218699969146	0.00475221360768389	0.00485671635431434	0.0049801834917758	0.00512416097387051	0.00528635949027992
14884OD	2	0.000932269813412505	0.00104934640697515	0.00117776030286124	0.00131828260528278	0.00147190181347666	0.00164007695793931	0.00182416264584222	0.00202442643203416	0.00223862503696076	0.00246216580812429	0.00269062817765376	0.00292139240639801	0.00315330357930535	0.00338528492563738	0.00361441701844505	0.00383622870075984	0.0040456540737757	0.00423816590699048	0.00441223362865312	0.00456905920529237	0.0047103694322996	0.00483830123295441	0.00495557378389896	0.00506385194031208	0.0051646117818475	0.00525871592766207	0.00534707765159111	0.00543140709710146	0.00551284763888214	0.00559264574665297	0.00567088208865458	0.00574680278446487	0.00581850907248601	0.00588406599046962	0.0059427767845689	0.00599516741538523	0.0060419705394914	0.00608150611504848	0.00611167341193249	0.00613093429972651	0.006138913014928	0.00613585070033859	0.0061217164448748	0.00609709656229306	0.00606331584088429	0.00602222327384669	0.00597500851349184	0.0059214029217621
14891OD	5	0.00340733086522678	0.00336551650579926	0.00332529964783285	0.00328347453280849	0.00323760881900311	0.00318706735296621	0.00313291756975071	0.003077229861637	0.00302223481709609	0.00296952831719299	0.0029206460496339	0.00287769378186244	0.00284312530058563	0.0028202120199843	0.00281139053488567	0.00281730228343777	0.00283792522128433	0.00287222464014635	0.00291899147538321	0.00297873139337422	0.00305238303033388	0.00313898558895323	0.00323637819438269	0.00334210441152594	0.00345449401798468	0.00357353220891418	0.00370011986530007	0.00383531286336982	0.0039794768045556	0.00413189885396684	0.00429082722055689	0.00445355206715879	0.00461816649423051	0.00478265417670787	0.00494480198980804	0.00510115732770484	0.00524678367636161	0.00537901265461583	0.00549884188284203	0.00560953641908671	0.00571539165983302	0.00581853177360318	0.00591917226088059	0.00601832507644691	0.00611739554801409	0.00621911773854183	0.00632528244183641	0.00643419568537145
14891OS	4	0.00305318944895544	0.00324621989922361	0.00321144492136581	0.00318551850134446	0.0031768980388546	0.00319410051010161	0.00323617781519936	0.00330113671400913	0.00338604589148634	0.00348947402566607	0.0036114091965583	0.00375231829778478	0.00391007343893694	0.00408007804576371	0.00425873007073769	0.00444400416132838	0.00463423394945109	0.00482534022195802	0.0050118589859694	0.00518937649510697	0.0053557804589854	0.00551099594808951	0.00565725550568826	0.00579798349374629	0.00593571935155128	0.00606904960376682	0.00619382515988724	0.00630535465550645	0.00639940022314886	0.0064756101879496	0.00653606376687442	0.00658132198197927	0.006609956008529	0.00661974320202114	0.00660984357549057	0.00658195150566287	0.00653772536407823	0.00647863632740724	0.00640567102860313	0.00631993569899418	0.0062216924773896	0.00611104798558476	0.00598886456120219	0.00585725818547875	0.00572062927120837	0.00558462077339581	0.00545535955067907	0.00533906194366015
14892OD	3	0.00421968791208425	0.00417001183118242	0.00412127916428469	0.00407396509901286	0.00402918207920575	0.00398826551544466	0.00395178075675214	0.00391870176852346	0.00388661462863662	0.00385269531526262	0.00381530215844716	0.00377479415497586	0.00373304636321778	0.00369249892487831	0.00365546855348188	0.00362396712538268	0.00359981798390813	0.00358394527690412	0.00357576560822076	0.00357394335238349	0.003576213974558	0.00358085766569076	0.00358753937201332	0.00359685990905406	0.00360982641513642	0.00362645931944701	0.00364544676761381	0.00366446179765709	0.003681486311737	0.00369585297509098	0.00370834502288626	0.00372161379783874	0.00373969295337565	0.00376656444090646	0.00380458255813688	0.00385361086868018	0.00391047246340246	0.00397061174829395	0.00403045062281649	0.00408786701986023	0.00414299423446306	0.00419777126160186	0.00425468725557803	0.00431692179671388	0.00438710416665223	0.00446693805614914	0.0045563927406769	0.00465311104165758
14892OS	3	0.00349385639408667	0.00361900468833537	0.00354065862224333	0.00346544950718658	0.00340285066833507	0.0033761864303092	0.00338007998176075	0.00341242717921354	0.00346653769141083	0.00353347461318115	0.00360519766890459	0.00367547119952541	0.0037398578056292	0.00379521010106119	0.00383961211610349	0.00387308301697398	0.00389775902916303	0.00391710853479504	0.00393501872739398	0.00395422322143764	0.00397681803415089	0.00400408950349331	0.00403751609680236	0.00407890069848874	0.0041294439049152	0.00419016789963226	0.00426158512376676	0.00434402364758798	0.00443775065476411	0.00454273196440124	0.00465800501760986	0.00478157591585102	0.00491155144552279	0.00504628923275842	0.00518443713786104	0.00532515279369932	0.0054669564237734	0.00560831294123042	0.00574722538411149	0.00588033252267237	0.00600343944391363	0.0061126291801605	0.00620609436289503	0.00628497530773067	0.00635238373292876	0.00641096778968034	0.00646134409749339	0.00650252945631778
14911OD	1	0.0033491011371127	0.00329710091208507	0.00324828536026809	0.00320909412616506	0.00318425652503754	0.00317476110410881	0.00317831074504631	0.00319210618244615	0.0032143635410195	0.00324508833833396	0.00328467285556579	0.00333207843296634	0.00338565840687226	0.00344361941510593	0.0035044986479475	0.00356665871755437	0.00362726527900994	0.0036840312682711	0.00373663909494252	0.00378767315713612	0.00384159437471819	0.00390248607919935	0.00397193982064598	0.00404810314651279	0.00412730458737416	0.00420532040427514	0.00427954808077264	0.00434955521661721	0.004416635051927	0.00448370041914161	0.00455307238164499	0.00462610865712496	0.00470217888955856	0.0047786945476245	0.00485196244175147	0.00491873023775609	0.00497855664942331	0.00503349565708854	0.00508640787495164	0.00513921630816317	0.00519220360293762	0.00524404777541087	0.00529308783536416	0.00533771563533158	0.00537864779113027	0.0054196810932297	0.00546632760157544	0.00552443752702125
14911OS	1	0.00308313515157996	0.00308534419554009	0.00308705148195669	0.00309141328181671	0.00309782421208935	0.00310693513269532	0.00311931463228213	0.00313477502221871	0.00315286023221094	0.00317224724924026	0.00319078673220634	0.00320622249155241	0.00321829343299166	0.00322929291540542	0.00324370257272191	0.00326605475621765	0.00329862747180038	0.00334117725287332	0.00339216146892068	0.00344918538849137	0.00351020668352323	0.00357393757239904	0.00363872147842091	0.00370235405856405	0.00376254109942976	0.00381823559710182	0.00387066732738294	0.0039228496454141	0.00397862070958415	0.00404017983608883	0.0041078434317739	0.00418045655432115	0.00425541509373115	0.0043295338278821	0.00439967220389242	0.00446402508112015	0.00452208987802289	0.00457411363839884	0.00462056723836305	0.00466342375846436	0.00470640387294616	0.00475370797598542	0.00480879351451517	0.00487375626752945	0.00494887889933838	0.00503269112456486	0.00512298184143148	0.00521718565480626
14920OD	4	0.00376735745120622	0.00372723976184094	0.00368480658148815	0.0036388022418982	0.00358999111818604	0.0035419899351025	0.00349970721903106	0.00346785582125586	0.00344928206753099	0.00344349290115109	0.00344970765676039	0.00346596389634535	0.00349004221379596	0.00352084395215228	0.00355646831713049	0.00359517746639359	0.00363458676311368	0.00367037544928288	0.00369964194390252	0.00372132610322525	0.0037354319596851	0.00374221387169029	0.0037417171729143	0.00373369954082324	0.00372103288285338	0.00370891625284713	0.00370486315532588	0.00371648525237943	0.00374786789505657	0.00379811574825981	0.00386194407239146	0.00393205491882091	0.00400258710605788	0.00407189093859338	0.00414081889675803	0.00420977973263535	0.00427713647616662	0.00434091603063432	0.00440189309299558	0.00446257151150982	0.00452762072588154	0.00460051495840818	0.0046830391645232	0.00477678535512292	0.00488201605454214	0.00499881541284258	0.00512594769804912	0.00525970344933614
14920OS	1	0.00315935718409137	0.00324219987384693	0.00327536086855245	0.003317750562003	0.00336824103809376	0.00342622848277408	0.00349469143625325	0.00357391332176137	0.00366349329947988	0.00376187771660229	0.00386628983701471	0.00397337073038135	0.00407886946963435	0.00417839811930171	0.00426937769469628	0.00435036820743994	0.00442094284974462	0.00448199873202455	0.00453514331994477	0.00458344922968494	0.0046307950816991	0.00468101743027807	0.00473618950082929	0.00479560010540784	0.00485689665811772	0.00491818184858182	0.00498009195584917	0.00504579780364294	0.00511945485971392	0.00520351891702405	0.00529734796335801	0.00539813353292614	0.00550120288535846	0.0056029999936318	0.00570212645203145	0.00579847862371387	0.005893066437397	0.00598739347511595	0.00608226966958116	0.0061773127352797	0.00626863688823761	0.00635018913375933	0.00641706982232281	0.00646794191743543	0.00650465762129135	0.00652956134393892	0.0065440319832181	0.00654886428356545
14929OD	3	0.00342625273658555	0.00342434575359575	0.00343698183221508	0.00345531681539132	0.00346979260385963	0.00347431528121423	0.00346707742230766	0.00344920257855917	0.00342090163209412	0.00338072692446085	0.00332998406896088	0.00327311119697452	0.00321789293242748	0.00317094258728768	0.00313449654835979	0.00310936504907481	0.00309565368593681	0.00309452233183182	0.00310766008805229	0.00313362228014982	0.0031691813988823	0.00321150962187342	0.00325874562585826	0.00330969167149095	0.0033629666056745	0.00341621686236297	0.00346777713927975	0.00351670368121211	0.00356032080991262	0.00359518262336942	0.00361943151713458	0.00363367037998253	0.00364127471076036	0.00364847017421084	0.00366202416238236	0.00368998123249894	0.00373986274497438	0.0038144156644105	0.00391268080921618	0.00403028044404888	0.00416016538049767	0.00429337846741019	0.00442093155014623	0.00453869670413113	0.00464664992073873	0.00474801453820107	0.00484562574822848	0.00494041880857213
14929OS	2	0.00253518895460036	0.00255041991281707	0.0026179050561566	0.00269118148031816	0.00276712481442433	0.00284509747326941	0.00292575814380832	0.00300808369388832	0.00309089517448931	0.00317393626883566	0.00325821790044171	0.00334553138699679	0.00343535195309577	0.00352205201104691	0.00359996516705243	0.00366654795693926	0.00372228699415382	0.00377099013296882	0.00381466700746593	0.00385337431553549	0.0038875638565078	0.0039158005089278	0.00393782949421782	0.00395616827152643	0.00397544828810432	0.00400332422664143	0.00404539084485946	0.00410269620707487	0.00417307356542662	0.00425355339860651	0.00434097294110978	0.00443211355465311	0.00452400492944027	0.00461211986452411	0.00469331802537615	0.00476745779868519	0.00483550593324707	0.00490016577964834	0.00496391729861523	0.00502879902037663	0.00509540876319706	0.00516188284729889	0.00522496709857916	0.00528191070421166	0.00533024361558332	0.00536682507376093	0.00538801710055463	0.00539123795134398
14937OD	7	0.0036590444983749	0.00357727683695235	0.00350418615429796	0.00345070814249787	0.00342240652827744	0.00341830005642273	0.00343366274694973	0.00346303104376598	0.00350193852509942	0.00354712771385467	0.00359605756612512	0.0036478858108057	0.00370188410537786	0.0037580811911767	0.00381679316190293	0.00387807493121148	0.00394182719370159	0.00400732023658615	0.00407533500621185	0.00414806879394258	0.004226575151428	0.00430971703211542	0.00439523422091828	0.00448179018381544	0.00456982700107617	0.00466125130704554	0.00475703397415162	0.00485673225319015	0.00495935600792993	0.00506332017498917	0.00516842957019063	0.00527464280532567	0.00538323573762826	0.0054962101884154	0.00561396682116074	0.00573351034698168	0.00584696771356539	0.00594702672580415	0.00603190968990786	0.00610585601283817	0.00617635282096791	0.00624976112196116	0.00632885399631192	0.0064154299986719	0.00651105253874943	0.00661785025726366	0.00673699819093864	0.00686593815893483
14937OS	7	0.00205979366699837	0.00208801372183177	0.00213907408394403	0.00220248220116698	0.00226993156652818	0.00233604117596902	0.00240034781014034	0.00246003768014972	0.00251389682572596	0.00256281388742512	0.00260977319923583	0.00265934321071149	0.00271641060470786	0.00278421333144249	0.00286406124406522	0.00295640659284725	0.00306130341421947	0.0031787867602547	0.00330809824967544	0.00344642958572808	0.00359030856293764	0.00373609225678142	0.0038800711395762	0.00401838134643185	0.00414764812524905	0.00426610920541062	0.00437589146664531	0.00448152483922549	0.00458970536175012	0.00470772221367596	0.00484005690426935	0.00498786127622544	0.00514751247530984	0.00531273796559739	0.00547738595377417	0.00563584644973479	0.00578353323891721	0.00591875980236292	0.00604291249304079	0.00615846801391312	0.00626501738303473	0.00635955011289252	0.00644026934860783	0.00650929483451993	0.00657287930310393	0.006636887753995	0.0067034554925924	0.00677137818337859
14940OD	3	0.00349486160319583	0.00348261614894552	0.00346101189891354	0.00342868442610286	0.0033870292766903	0.00334010581110733	0.00329365470862069	0.00325292520014598	0.00322123203997548	0.0031993589410846	0.00318603782083681	0.00318034998930335	0.00318253839284016	0.00319459837842049	0.00321957621628031	0.00326002505781265	0.00331668424535955	0.00338751094985238	0.00346804418298294	0.00355297539085664	0.00363737234383687	0.00371712186247202	0.00378839551852169	0.00384750302688121	0.00389219676591549	0.00392158099329787	0.00393709179997154	0.00394189332844499	0.00393972326383771	0.00393549830127657	0.00393358783018281	0.00393788747695145	0.00395184031366108	0.00397760329938644	0.00401646220360898	0.00406850387214209	0.00413178566134477	0.00420414330697072	0.00428451860186576	0.00437234585275437	0.00446729551978898	0.00456773467215613	0.00467047025370308	0.00477218747365728	0.0048699885425115	0.0049619146285104	0.00504740332616168	0.00512663283544397
14940OS	2	0.00297671393829433	0.00297400343294422	0.00296575014476763	0.00296772698398666	0.00297225146728657	0.0029817126923142	0.00299556224256342	0.00301158355518767	0.0030273873044431	0.00304147943745256	0.00305415874388258	0.00306730374363437	0.0030831721441377	0.00310322095468075	0.00312724345125495	0.00315492417093553	0.00318586009005579	0.00321867996855748	0.0032524817365996	0.00328718415362839	0.00332387414944404	0.00336311789727176	0.00340381023380617	0.00344384053617648	0.00348128506424813	0.00351664207535988	0.00355169877615833	0.00358875749238392	0.00362941123141845	0.00367431187710881	0.00372354914603052	0.00377727070724117	0.00383477503252878	0.00389562331709132	0.00395965584549758	0.00402621080059241	0.00409652947366339	0.00417339677403997	0.00426059468488362	0.00436155413220856	0.00447579352559822	0.00460021833461639	0.00473066368358053	0.00486351568732572	0.00499636436465609	0.00512741382381438	0.00525379080430974	0.00537093836812173
14990OD	4	0.00493103883576453	0.00490310235277789	0.00486496115891491	0.00481369714146847	0.00474968476495806	0.00467838533859298	0.00460842772919499	0.0045478761254666	0.00450151302039662	0.00446816178421865	0.00444430308497033	0.00442590533617637	0.00440979708362696	0.0043950837869997	0.00438258156408313	0.00437411519596119	0.00436967907654761	0.00436700603020659	0.00436224599614171	0.00435070032844566	0.00432745348575278	0.00428820112625585	0.00423105121528613	0.00415787152833021	0.00407534418308994	0.0039892916901671	0.00390501992062779	0.00382706377900423	0.00375777209874407	0.00369972720441123	0.00365363225569415	0.00361722329062333	0.00358658295375523	0.00356035868276386	0.00353877258802132	0.00352217977856954	0.00351011535770931	0.00349829732801505	0.00348286993399592	0.00346216629428875	0.00343606118396785	0.00340658629927235	0.00337664379912028	0.00335025857250758	0.00333191619732297	0.00332589329182904	0.00333486896446088	0.00335869859375294
14990OS	4	0.00309936645903059	0.00321829460443901	0.00329243368578667	0.00338644497542986	0.00349210788763743	0.00359613474281583	0.00370239086517266	0.00380741403555513	0.0039096231441988	0.00400947280237323	0.00410864630766038	0.004208334800694	0.00430623337939714	0.00439934016063636	0.00448628720821009	0.00456743346599838	0.00464604578004971	0.00472556912499974	0.00480955039669781	0.00490122940879975	0.00500190241826607	0.00511007649301305	0.0052226475207558	0.00533678051651828	0.00545087514819022	0.00556600659405444	0.00568335470231402	0.00580174451457022	0.00591808029692653	0.00602760296359412	0.00612657617083876	0.0062125889289093	0.00628460289425792	0.00634200178000018	0.00638382588866386	0.00640995586644878	0.00642071884663963	0.00641739281659821	0.00640237538834804	0.00637803763339381	0.00634538171775789	0.00630375764879964	0.00625235215244018	0.00619048223295952	0.00611716422127061	0.00603091721759783	0.00593061726341652	0.00581721754610435
15012OS	7	0.00309434743072091	0.00312854074776589	0.00319308027550546	0.00326098596547186	0.00332861840223149	0.00339942753034531	0.00347388760832238	0.00355252776556159	0.0036357638891559	0.0037246015583316	0.00382011757713893	0.00392380236305391	0.00403638035474586	0.00415650850019762	0.00428151651473913	0.00440761522517243	0.00453035009170993	0.00464479495819862	0.00474681644976713	0.00483426175249337	0.00490738387850243	0.00496823118143272	0.00501836355471682	0.00505807989277729	0.00508675940909265	0.00510388934634292	0.00510986130288137	0.00510604709840782	0.00509467872601427	0.00507813387075437	0.00505852786523679	0.00503841615090719	0.0050220854739829	0.00501508459021003	0.00502294655460877	0.00504970347104219	0.00509666176161793	0.00516261830883588	0.00524501907397326	0.0053406555245646	0.00544533999687405	0.00555405214435037	0.00566192879937833	0.00576617347968474	0.00586605900396305	0.00596196129496398	0.00605467541461509	0.00614519137959538
15013OD	1	0.00245865329232137	0.00247568944961865	0.00249619309791683	0.00251811677560709	0.00254220148541729	0.00257125718148824	0.00260821082324566	0.0026543615029777	0.0027087730046881	0.00277010853506413	0.00283783384778151	0.0029112009277658	0.00298931691462259	0.00307116916713217	0.00315749741802865	0.00325020903448332	0.00334989223559137	0.00345575447134042	0.0035660175853569	0.00367901539662213	0.00379333202058244	0.00390801638988654	0.00402144735628496	0.0041309606787554	0.00423216583130082	0.00431830601988219	0.00438367051187979	0.00442626820490162	0.00444637561802013	0.00444615461761566	0.00442838513807903	0.00439582803114215	0.00435288316630908	0.00430683480557729	0.00426811308538543	0.00424696744513978	0.0042509094094357	0.00428340412501281	0.00434190697446422	0.00441935293282612	0.00450596406193456	0.00459295976308394	0.00467586957691536	0.00475458201542453	0.00483251183958555	0.0049134212468204	0.00500062010505322	0.00509570857501493
15013OS	2	0.00240900812089029	0.00243800514594231	0.00243127946324979	0.00243274784875572	0.0024447158542265	0.00246825011104148	0.00250780154655148	0.00256568165785319	0.00264265575529766	0.00273711864075136	0.00284728961533901	0.0029707489223768	0.00310447517252642	0.00324566129812153	0.00339071274569051	0.0035362945616398	0.00367875693376763	0.0038134613308151	0.00393441142350797	0.00403590224722469	0.00411570953363447	0.00417659198120535	0.00422595620372339	0.00427272636657536	0.00432377716484123	0.00438242494579038	0.0044489244941146	0.00452102781087343	0.00459530801443331	0.00466752623882733	0.00473233789773204	0.00478556710656152	0.0048268652883293	0.00485973955282052	0.00489011311526957	0.00492375173383613	0.00496279554873656	0.00500843842190199	0.00506185297435151	0.00512506520416985	0.00519860580332557	0.00527893568958292	0.00536083546421755	0.00543850107215936	0.0055071670606969	0.00556393530588021	0.00560777756983387	0.005639929855821
15017OD	4	0.00420752313230637	0.00415023995946719	0.00402686817819764	0.003843390871619	0.0036209794991855	0.00339093248169552	0.00318383056719938	0.00301987583936973	0.00290590952565118	0.00283936220595744	0.00281397737675245	0.00282202413966233	0.00285630896381545	0.00291050325222249	0.00298138233950296	0.00306795770031817	0.00317036019480602	0.00328848770847755	0.00342021125423967	0.00356196815341386	0.00370947992843722	0.00385959686506732	0.00400956444163122	0.00415728883624515	0.00430008861644597	0.00443499972883837	0.00456118025958908	0.00468063699566577	0.00479616898985908	0.00491035564369127	0.00502456768419925	0.0051381174630808	0.00525004572069021	0.00535997605936208	0.0054682954941861	0.00557523102013492	0.00567897097247988	0.00577642327661688	0.00586416907418547	0.00593974024968363	0.00600232607316641	0.00605209922995523	0.00609061779253591	0.00612112867223955	0.00614625428590555	0.00616753752073297	0.00618424422454454	0.00619295542985581
15017OS	4	0.00527505281687809	0.00513232776243501	0.00517003160681386	0.00517725372561342	0.00513912303719081	0.0050536326318443	0.0049091989915441	0.0047051002202266	0.00444941242192223	0.00416230648393238	0.0038753685066495	0.00362283482047781	0.00343058716348549	0.00330856893422865	0.00325059331993202	0.00324182975112526	0.00326639652902234	0.00331206250102127	0.00337212525211114	0.0034447254960242	0.00353046251901805	0.00363062998761127	0.00374577186256027	0.00387370694576348	0.00400903441092855	0.00414557614362525	0.00427837697743886	0.00440486115168708	0.00452356756198681	0.00463272474986239	0.00473254990115197	0.00482636438399447	0.00492052937588052	0.0050235154346311	0.00514232868340492	0.0052819066158918	0.00544379542340328	0.00562782555722018	0.0058330995874748	0.00605769521239221	0.00629697035401896	0.0065425095267327	0.00678267445043827	0.00700339793814213	0.00719019746296498	0.00733039137207504	0.00741457936709338	0.00743713701889131
15018OD	1	0.003749065639322	0.00373287512949389	0.00372160820968878	0.0037112690903905	0.00370051216899999	0.00369129102411237	0.0036867959152424	0.00368895847030075	0.0036968779893753	0.00370757020720707	0.00371847839589901	0.00372843966477291	0.00373731670946396	0.00374552413868908	0.00375299636327735	0.00375953944062492	0.00376489461036619	0.00376902899926643	0.00377293746224984	0.00377907909224111	0.00379133807007355	0.00381301548176174	0.00384595903322678	0.00389042537531039	0.00394528380966044	0.00400801398958695	0.00407552090090297	0.00414392326310124	0.00420930512751287	0.0042696989289036	0.00432509726131462	0.00437769400591114	0.00443119036656837	0.00449019988285414	0.00455801358660677	0.00463643615721678	0.00472313448278602	0.0048143994514181	0.00490896256910755	0.00500613315962574	0.00510589515051213	0.00520576434572296	0.00530144253965182	0.00539000410490917	0.0054697037132042	0.00554094189611418	0.00560408596937259	0.00565679465879672
15036OD	1	0.00422985613176087	0.00422255087072358	0.00421994950902969	0.00421916060068077	0.0042181618638891	0.00421693110638504	0.00421700835688494	0.00422013209958111	0.00422687458077935	0.00423712772935841	0.00425200146018282	0.00427402051599587	0.00430601738860081	0.00434928454108455	0.00440343741749558	0.00446622089415043	0.00453340191286759	0.00460140820904573	0.00466780294042818	0.00473113712298641	0.00479141403468135	0.00484916952561615	0.00490488223396207	0.00495859025585607	0.00501061188706195	0.00506070423846277	0.00510967810421482	0.00515897676577824	0.00520900756228757	0.00525888024120386	0.0053061986808079	0.00534852339243139	0.00538384564465923	0.00541307258947673	0.00543912023388512	0.00546451512215166	0.00549049095788167	0.00551644633006008	0.00554174714795898	0.0055658455569592	0.00558757532086734	0.00560534132225991	0.00561785283184752	0.00562461160972657	0.00562463482974532	0.00561716787346442	0.00560192647089639	0.00557949555351404
15036OS	1	0.00282167251507802	0.00279924723528204	0.00281187408086375	0.00282398723256206	0.00283488488783872	0.00284530418566664	0.00285526562098401	0.00286496531067995	0.00287603164474425	0.00289293257787911	0.00292229460796519	0.0029712970321623	0.00304443915607641	0.0031420451556161	0.00326160881063799	0.00339637041505244	0.00353627997750182	0.00367148101659898	0.00379427659940703	0.00390220548280602	0.0039970522407885	0.00408370233262222	0.0041674250891728	0.00425199465144413	0.00434037581644726	0.00443401207365935	0.00453158990296229	0.0046303358904061	0.00472655226008651	0.00481728737241629	0.00490134411031584	0.00497859794453036	0.00505004091184621	0.00511575460089745	0.00517561488970979	0.00522916799342655	0.00527528327381771	0.00531474160241136	0.00535006557138173	0.00538542831281219	0.00542355195239727	0.00546430536035162	0.0055067265933948	0.00555113019331136	0.00559946146283017	0.00565344070158088	0.00571305969930514	0.00577711101145276
15062OD	3	0.00274542807139015	0.00278474599339858	0.00283290948465373	0.00288971598704093	0.00295376968770456	0.00302307549516887	0.00309654972484332	0.00317487644963409	0.00326060539593723	0.00335680896936355	0.00346531038416698	0.00358670552026885	0.00372077954046251	0.00386681863743716	0.00402376179782295	0.00418971395363128	0.00436172036927291	0.0045363974224833	0.00471034720948784	0.00488013013652911	0.00504228730726138	0.00519325936168064	0.00533007357610959	0.00545065947194191	0.00555350820734014	0.0056384479255276	0.00570799358539093	0.00576749162385638	0.0058242189772129	0.00588593404001626	0.00595834645535364	0.00604298098578924	0.00613689050612504	0.00623463107189877	0.0063308775788516	0.00642248454694474	0.00650927134724704	0.00659314852349208	0.00667724901565081	0.00676436665630366	0.00685564246895105	0.00695149047907928	0.00705128970618627	0.00715188901896454	0.00724792823896922	0.0073316850560595	0.00739419321350948	0.00742581389829679
15062OS	6	0.00219566942504194	0.00212906389902615	0.00213119123679196	0.00214037165933978	0.00215529896602201	0.00217778030198223	0.00220851218013591	0.00224681834538143	0.00228999346813099	0.00233422057206768	0.00237735585552357	0.00242007819519974	0.00246564644370773	0.00251772342796167	0.00257631624946861	0.00263792617282718	0.00269914541023614	0.00275845929558301	0.00281762525379995	0.00288048846433196	0.00294993666565891	0.00302645668460954	0.00310641522591108	0.00318380336625929	0.00325420198111899	0.00331615389276834	0.00337283235408836	0.00342958020727752	0.00349165256113101	0.00356205344331995	0.00363920424679278	0.00371804425242024	0.00379256315685464	0.00385922254965348	0.00391750046038473	0.0039690298443684	0.0040169200038845	0.00406493350901002	0.00411787672897791	0.00417848485835332	0.00424672112711074	0.00432183166760055	0.004402806552118	0.00448899315699375	0.0045798348174715	0.00467361677402277	0.00476755348384649	0.00485886092589313
15064OD	7	0.00339873003668164	0.00340410422130191	0.00340793123299301	0.00340849860282721	0.00340727052726478	0.00340859503932969	0.00341721987259857	0.00343575925688805	0.0034632559686795	0.00349618003384826	0.00353127847738696	0.00356626489836121	0.00360018188194595	0.00363330219866389	0.00366576087297386	0.00369894395625772	0.00373414798110853	0.00377178502344105	0.00381352960492284	0.00386086600197311	0.0039149616712741	0.00397633498474471	0.00404352560995415	0.0041150759198337	0.00419017730169163	0.00426862507747072	0.00435076836882289	0.00443632526763489	0.00452603233986456	0.00462181682842445	0.00472451365244904	0.00483362570932699	0.00494633207705232	0.00505976126915654	0.00517153820513819	0.00528074995794751	0.00538827238991046	0.00549330918067762	0.00559462271102098	0.00569098596839231	0.00577969900143892	0.00585759024507512	0.00592090615289914	0.00596732107908106	0.00599655271484694	0.00601048028338368	0.00601377626624845	0.00601243427671432
15064OS	3	0.0022374766940785	0.00227796010352329	0.00229753721284667	0.00232514924221597	0.00236069480404094	0.00240545510602467	0.00246071658641095	0.00252587309150915	0.00259852917517126	0.00267537837880845	0.00275406709401708	0.00283388407091645	0.0029157839794395	0.00299973599575804	0.00308336050355493	0.00316360400069304	0.00323890942644488	0.00331047067682005	0.00338202630506323	0.00345732345968321	0.0035378095821736	0.00362236472969041	0.00370956515036735	0.00379886211951443	0.00389038891473139	0.00398493008915464	0.00408354467343947	0.00418783868709587	0.0042990372300355	0.00441722733917982	0.00454157994338671	0.00466985837690157	0.00479898392601907	0.00492602503308938	0.00504952985862099	0.00516951864689607	0.00528667962124063	0.00540190367156863	0.00551681024502227	0.005631714294522	0.00574411484665031	0.0058500302884401	0.00594667097788426	0.00603499692404899	0.00611976904110764	0.00620589669417286	0.00629564574064862	0.00638860531078481
15072OD	1	0.00386417345261186	0.00384396171200278	0.00382566543127682	0.00381198905834657	0.00380436480853999	0.00380281750781846	0.00380700889780332	0.00381680689609819	0.00383142549670846	0.00384869238407165	0.00386532315663205	0.00387882920800588	0.00388808680558129	0.00389357497408093	0.00389674661539612	0.00389928805682378	0.00390292856874997	0.00390852618775916	0.00391591258826231	0.00392460312107945	0.0039346989415393	0.00394702043542978	0.00396229550375196	0.00398074280175285	0.00400257450821218	0.00402786884568722	0.00405693990645613	0.00408979436509339	0.00412559278921792	0.00416383618102755	0.00420455544077842	0.00424879560932381	0.00429896620358498	0.00435766893724624	0.00442619395297561	0.00450383104685291	0.00458675191621242	0.00467089686767791	0.00475336803516086	0.00483255842064088	0.00490781764410653	0.00497762280777176	0.00504045562989745	0.0050960349218766	0.00514597160216703	0.00519325581162068	0.00524077057913873	0.00529072149037865
15072OS	5	0.00373184451960464	0.00376438115538561	0.00381703754274492	0.0038768387316867	0.00394162734140217	0.00400929231037218	0.00408083425803544	0.0041544883614072	0.00422752189098393	0.00429708916518325	0.00436079244766528	0.00441727027873692	0.00446619769391133	0.00450747681614305	0.00454132068938496	0.0045683910058421	0.00458948747174568	0.00460541487170181	0.00461663030539198	0.00462291462033559	0.00462451223142267	0.00462232794274419	0.00461856607249021	0.00461595034328769	0.00461672678059436	0.00462260121861794	0.00463476882672299	0.00465491722629403	0.00468501914881777	0.00472697813431479	0.00478225036224449	0.00485106576828158	0.00493254878796957	0.00502572929856909	0.00513042448275954	0.00524691155883731	0.00537555254059571	0.00551663224579621	0.00567080622748999	0.00583816921797225	0.00601637134124563	0.00620027556633074	0.00638292970376998	0.00655805303440986	0.00672036042470785	0.0068654177085915	0.00698922396188773	0.00708781376310857
15092OD	1	0.00331016810414307	0.00331435496554908	0.00332618416151885	0.00334462928558742	0.00336658972595736	0.00338798716089182	0.00340606103489704	0.00342044999989191	0.00343247300925528	0.00344295593215021	0.00345035324356487	0.00345247611787078	0.0034489079039488	0.00344241858849354	0.00343760209949593	0.00343747868888464	0.00344220823785522	0.00344977859557369	0.00345908876607272	0.00347126166480562	0.00348963470301844	0.00351762536193005	0.00355672019309642	0.0036068942702598	0.00366668983380025	0.00373524776037773	0.00381172678639732	0.00389435998542421	0.00398136709940485	0.00407088665989587	0.00416239387142158	0.00425724174174644	0.00435649640984778	0.00445928547706892	0.00456237894339512	0.00466099221077619	0.00475109989702299	0.00483248497071388	0.00490824825447968	0.00498273041029504	0.00505977339529207	0.00514112479313915	0.00522669968589322	0.00531443244530782	0.00540108454339683	0.00548416602334435	0.00556194377830943	0.0056323397768126
15092OS	1	0.00347537705023916	0.00349237189337879	0.0035042886155097	0.00351212859965596	0.00351648417140715	0.0035204764762539	0.00352293622863466	0.0035260134015026	0.00353257987379075	0.0035453424612704	0.00356669675821228	0.00359807769557433	0.00364111917032946	0.00369691222261973	0.00376482802379395	0.00384235132169006	0.00392562169869713	0.00401149351529067	0.0040984636554374	0.00418647337586996	0.0042763259913586	0.00436781283252796	0.00445896556871333	0.00454669889653559	0.0046279864220041	0.00470138172705991	0.0047666402849	0.0048240334715115	0.00487391755432528	0.00491592632338273	0.00494979086270358	0.00497528442398273	0.00499189687743467	0.00499962954378148	0.00499900060084836	0.0049912604213484	0.00497871594976472	0.00496425957569102	0.00495085431495257	0.00494056947513378	0.00493345804063535	0.00492783037435759	0.00492200836164673	0.00491588343231477	0.00491165066533154	0.0049127169098297	0.00492209555286703	0.00494146996960048
15098OD	5	0.00443808695905299	0.00441268079472501	0.00438674580263295	0.00435982294669781	0.00433196086914789	0.00430485508216759	0.00428199266482505	0.00426830157757352	0.00426794654478996	0.00428208934539805	0.00430993397122071	0.00435000896271312	0.00440239866058684	0.00446866083744623	0.00455031746084469	0.00464773650561921	0.00475917984435177	0.00488122737999385	0.00500983894718646	0.00514057802658968	0.00526979802422478	0.00539463187012982	0.00551281150623172	0.00562330841057785	0.00572473972027619	0.00581613372410009	0.00589742878194668	0.005969136227564	0.00603236132855419	0.00608902246058123	0.00614149606105492	0.00619188361260565	0.00624028430945057	0.00628581430119135	0.0063262798361885	0.006358828760573	0.00638063255820355	0.00638809793078535	0.00637897506869291	0.00635385951275336	0.00631556680322357	0.00626835739609362	0.00621640912864053	0.0061631471877885	0.00611071155078432	0.00606071118162734	0.00601503458150685	0.00597625404401577
15098OS	5	0.00377975564367974	0.00374889213504782	0.00376656073663912	0.00378566597007566	0.00380612533946683	0.00382521756131953	0.00384432883719834	0.00386323048855496	0.00388214359137522	0.00390234929610702	0.00392695494947533	0.00396113434392195	0.00400905731035441	0.00407216574148841	0.00414896750934263	0.00423491069415365	0.00432415231924927	0.00441084626655247	0.00449018768030124	0.00455951072627446	0.00461870860124367	0.00466987287762901	0.00471575524917346	0.00475849305786989	0.00479932049333889	0.00483914164976948	0.00487979377882536	0.00492456091991421	0.00497670382704505	0.00503839671819134	0.00510891929855705	0.00518440978992145	0.00525990074539138	0.00533179728068049	0.00540004270386295	0.00546773040523962	0.00553949072933694	0.00562009108147348	0.00571369994710428	0.00582317011636574	0.00594871370967003	0.00608760064517177	0.0062357398493102	0.00638803151743677	0.00653844944946086	0.00667955413361536	0.00680181120069248	0.00689510004213277
15100OD	3	0.0029796881635541	0.00299466581492386	0.00301474547680214	0.00303689210852409	0.00305769622452383	0.00307375397378729	0.00308366095646218	0.0030889528711633	0.00309416699097833	0.00310425385900358	0.00312100756373923	0.00314356685480619	0.00316987732131988	0.00319838816863524	0.00322841903071434	0.00325971572531141	0.00329133436601528	0.00332218146906459	0.00335085947373466	0.00337644392824946	0.00340020285346504	0.00342503193082898	0.00345459436216026	0.00349285482521026	0.00354271475019225	0.00360567370606119	0.00368177296667042	0.00376964753291322	0.00386821366575715	0.00397591848120441	0.00409081329235921	0.00421202722137314	0.00433866645015771	0.00446975707080063	0.00460343331112007	0.00473625300210403	0.00486390213597259	0.00498270352046695	0.00509214561442664	0.00519311120135574	0.00528682887243055	0.00537361742602311	0.00545274804808716	0.00552279261578449	0.00558200265307313	0.00563039005190305	0.00566972111938841	0.00570286843379155
15100OS	6	0.00314917897046445	0.00306430932421207	0.00301699973890571	0.00296923028477827	0.00292077631998976	0.00287393524898787	0.00283013509533253	0.00279093325018775	0.00275675419324605	0.00272642659958136	0.00269829617347228	0.00267123813912334	0.0026454790116511	0.00262279265652055	0.00260460483502141	0.00259095728232196	0.002580826618534	0.00257307928828873	0.00256745828759889	0.00256460436467641	0.00256511311791761	0.0025694243358401	0.00257822558927681	0.00259222934465411	0.0026121276083946	0.00263795803455232	0.00266885010844917	0.00270449236167676	0.00274577718283583	0.00279443975044637	0.00285305532326835	0.00292256296648495	0.00300218735203085	0.00308938570012423	0.00318092260987102	0.0032740478868903	0.00336734530222812	0.0034607671875674	0.00355538032811478	0.00365170899968389	0.00374991611095564	0.0038507668761605	0.0039566566464879	0.00407090896374746	0.00419649308283144	0.00433483402023286	0.00448482443583396	0.00464422318455502
15102OD	7	0.0036668637907818	0.0036557888241929	0.00364829110765449	0.00363994173836149	0.00362741219789304	0.00361016566261246	0.00358949822625339	0.00356742379426513	0.00354519858586856	0.00352370568656042	0.00350598158796067	0.00349501568647736	0.00349369157651386	0.00350442950872821	0.00352848341982915	0.00356574089453887	0.00361333726402469	0.00366659482543872	0.00372099861428055	0.00377281594577643	0.00382019986334422	0.00386266712329848	0.00390084867543279	0.00393736745582484	0.00397583913784941	0.00402093850331933	0.00407697171351939	0.00414682470963202	0.00423257348309529	0.00433577340112007	0.00445717060054774	0.00459665306414074	0.00475330040671257	0.00492438979444479	0.00510625246534234	0.00529599275111382	0.00548986424703511	0.0056851723780734	0.00588185582115046	0.006081045595239	0.00628433566087054	0.00649082806615911	0.00669602173240479	0.0068944465809076	0.00708031225152727	0.00724853329477374	0.00739464221244815	0.00751569687542386
15102OS	2	0.00284214036759973	0.00282413367269654	0.00286400447775434	0.00290000283195454	0.00292962742902444	0.00295657924451002	0.00298009428267566	0.00300184173048688	0.00302398496816538	0.00304869547742876	0.00307722335780782	0.00311130013506267	0.00315239382271687	0.00320175001322985	0.00326067454578818	0.00332980542071639	0.00340905774179901	0.00349858657275086	0.00359757103486466	0.00370490852838757	0.00381982030680384	0.00393872793395545	0.00405677837710742	0.00416950039679923	0.00427469768330722	0.00437440354160972	0.00447040971611254	0.00456416096689981	0.00465552765399046	0.00474230726567389	0.00482258825810267	0.00489587263900276	0.00496445285290733	0.00503124464002781	0.00509802840789089	0.00516438529973082	0.00522865301054107	0.00529008916729609	0.00535057188890449	0.00541410077297409	0.00548332537773697	0.00555986457623857	0.00564470071346963	0.00573903830275211	0.00584553616518221	0.00596667451385834	0.00610433718025669	0.0062600015290209
15164OD	3	0.00351887611307201	0.00344640083645689	0.00338237153024966	0.00332776632871577	0.00328213177307631	0.00324488524792928	0.0032171032301678	0.0032007387260093	0.00319684243350965	0.00320386437826782	0.00321816049333286	0.00323681399547219	0.00325884212985658	0.00328585995383118	0.00332097418651055	0.0033668903201442	0.00342527152177821	0.00349619357563824	0.00357910008348492	0.00367395932814919	0.0037811544730232	0.00390061616079235	0.00403046815639497	0.00416700201069824	0.00430634439303139	0.00444457368992608	0.00457909326040219	0.00470860931868311	0.00483173761226204	0.00494657393980097	0.00505086074827967	0.00514233611259163	0.00522006051717135	0.00528507028746908	0.00533976422895444	0.00538667293786028	0.00542620722278872	0.00545768771847846	0.00548100699193588	0.00549773994627136	0.00551096858128122	0.00552364319394281	0.00553761686764102	0.00555393681197584	0.00557334624812082	0.00559690033555837	0.00562615198156096	0.00566264543298487
15164OS	1	0.00282035966186716	0.00280709507032674	0.00282146142169401	0.00285017776441005	0.00289207836524987	0.00293295480229291	0.00297851535483154	0.00302652838529144	0.00307541431903649	0.00312477930768207	0.00317544226308415	0.00322999995160711	0.00329088718063757	0.00335904610566697	0.0034337541852384	0.00351258731196237	0.00359320902840436	0.00367394352578613	0.00375388214179652	0.00383346973237546	0.00391413400691161	0.0039980475669814	0.00408762346632155	0.00418459447217261	0.00428963734519108	0.00440281213947444	0.0045233978384187	0.0046503427466706	0.00478201024539701	0.00491618993473433	0.00504990375853658	0.00517969241799132	0.00530239033525453	0.0054162378055482	0.0055219519721049	0.00562179846783963	0.00571821756419534	0.00581272263790066	0.00590580244106343	0.00599695205752234	0.00608315696785606	0.00616003387973895	0.00622429025601071	0.00627455492472633	0.00631118648199774	0.00633503086907698	0.00634693547245821	0.00634836143040937
15165OD	5	0.00343355098444947	0.00338089360293581	0.00333826374470464	0.00330690789219533	0.00328803243161294	0.00328244069908763	0.00328993654111326	0.00330880832734422	0.00333611913246318	0.00336881969564755	0.00340518420748949	0.00344503804081209	0.00348926771366291	0.0035388891045204	0.0035941035819139	0.0036546832326737	0.00372000360515484	0.00378881878695219	0.00385956096864078	0.00393070453912076	0.00400119148763786	0.00407130215614954	0.00414226281744442	0.00421505256197523	0.00429048196832175	0.00437026948283042	0.00445681602636917	0.00455223769798267	0.00465757294778064	0.00477224858842798	0.00489468413046946	0.0050232037681269	0.00515682991859466	0.00529517577561871	0.00543782302168421	0.00558261141240278	0.00572404229163922	0.00585438050207835	0.0059665701058445	0.00605661805214287	0.00612416032172884	0.00617141788270942	0.00620244046479618	0.00622275734946293	0.00623870701547132	0.00625663909530001	0.00628181358454426	0.00631703280722191
15165OS	1	0.00314072179255847	0.00310381888376538	0.00311477686747173	0.00312804170144738	0.00314378505264263	0.00316242772080271	0.00318486706551611	0.0032113278469135	0.00324164069279316	0.00327498441475674	0.00330955940251438	0.003344771554296	0.00338091940084373	0.00341781596159669	0.00345645307946259	0.00349800619311174	0.00354278512535435	0.00359176902125401	0.00364607149708406	0.00370670353688353	0.00377405721106234	0.0038475081857282	0.00392371278463448	0.00399780005904545	0.00406639632459923	0.00412777705038257	0.00418386268698253	0.00423841608942712	0.00429550920003557	0.0043578684500128	0.00442572738691264	0.00449753807845325	0.00457071693403382	0.00464401637062795	0.00471756154639953	0.00479196860399375	0.00486787392076443	0.00494510999417437	0.00502353867365519	0.00510169269060148	0.00517477385973949	0.00523695220556546	0.00528487747096648	0.00531985923245791	0.00534705385011705	0.00537153360379751	0.00539562436143145	0.00541881417360151
15167OD	3	0.00352395438195102	0.00352261447381558	0.00352337658188145	0.00352295656303236	0.00351872365082485	0.00351041103825387	0.00349908938930884	0.00348598675177115	0.00347112709962188	0.00345311944990531	0.00343251470372024	0.00341054706163017	0.00338890768707654	0.00337025787910565	0.00335573514119136	0.00334638031546542	0.00334258205546672	0.00334285188629291	0.00334702162629281	0.0033562133717515	0.00337272788046064	0.00340035817855884	0.00344201159016124	0.00349969553507305	0.00357298172414718	0.00365973547213841	0.00375573099742162	0.0038564449453534	0.00395969966635374	0.00406609425971632	0.00417813763693958	0.00429715959591416	0.00442308725792455	0.00455501142430099	0.00469270105660415	0.00483603954426306	0.00498277415525165	0.00512812114775867	0.0052681969933939	0.00540097322756637	0.00552503827043024	0.00563773134863828	0.00573604074264832	0.00581920471869225	0.0058900686272715	0.00595446657168811	0.00601881715271997	0.0060887635776119
15167OS	2	0.00258951283729779	0.00278097140994741	0.00270093411910226	0.00261919198971048	0.00254765553661058	0.00249379545409291	0.00245270416764435	0.00242163246463333	0.0023970514791531	0.00237758449112867	0.00236462458661525	0.0023615257184866	0.0023691944454559	0.00238615500951771	0.00241167312225308	0.00244535931219642	0.00248766497812796	0.00253998761498569	0.00260237999981719	0.00267508522140636	0.00275829866321608	0.00285039785637594	0.00294947596555222	0.00305365235393416	0.00316209243641689	0.00327666022473889	0.00340022089680851	0.00353558059425475	0.00368490260170785	0.0038483478822538	0.00402480750470888	0.00421164974820222	0.00440376950861212	0.00459477429667568	0.00478021713658636	0.00495713982128147	0.00512532653141382	0.00528658305426428	0.00544315465981943	0.00559915146105796	0.00575644778158134	0.00591509083011752	0.00607451183703517	0.00623424899021335	0.00639641609202174	0.00656351536049559	0.00673669711029396	0.00691496736936917
15168OD	3	0.00329492822532791	0.00326778330271033	0.00324995878982262	0.00324274539862168	0.00324581464903698	0.00325773205803904	0.00327708937038153	0.00330311276600814	0.00333525443840287	0.00337243745880462	0.00341320809092336	0.00345750822742445	0.0035071858337687	0.0035654142502819	0.00363523711257987	0.00371828108874476	0.00381414128544926	0.00391987216793204	0.0040299045725641	0.00413733138002111	0.00423588645834852	0.00432224861496706	0.00439602309571035	0.00445844225590106	0.00451214229643839	0.00456020855342699	0.00460620954370182	0.00465355940606103	0.00470418849654646	0.00475726113067572	0.00480919043289882	0.00485632709278363	0.00489710058304882	0.00493266508013264	0.00496513963200239	0.00499611292668116	0.00502725000825652	0.0050601028106599	0.00509624350948283	0.00513584766589482	0.00517669229013138	0.00521644829492262	0.00525480228135665	0.00529311415815728	0.00533465279871898	0.00538313786141836	0.00544158378449004	0.00551099148378415
15168OS	1	0.00315680734637737	0.00323981439408744	0.00330637910878348	0.00337593864112061	0.00344575079980557	0.00351820540370177	0.0035948359713579	0.00367773931672636	0.00376804979593247	0.00386661975121402	0.00397452591760169	0.00409232527356835	0.00421838530866228	0.00434734830784419	0.00447135209291339	0.00458491561420947	0.00468677333025495	0.00477883569282238	0.00486259971456115	0.00493789441672618	0.0050031090564714	0.00505544310357585	0.00509303002311103	0.00511558427381232	0.0051246415949676	0.00512377865060832	0.00511737248861226	0.00510938579999811	0.00510304688714601	0.00510105262518507	0.00510522695882794	0.00511635488848618	0.00513384747485204	0.00515629788146239	0.00518047434034819	0.00520082885982858	0.00521276495500684	0.00521417260925444	0.00520601832570568	0.00519009722853072	0.00516622047857138	0.00513460420172809	0.00509850488123426	0.00506495596703406	0.00504265599097067	0.00503805073760702	0.00505367073925649	0.0050890003173799
15177OS	2	0.00211929870293648	0.002327260568908	0.00223583687185866	0.00215305648415382	0.00209126678819528	0.00205491148498233	0.00204475170340314	0.00205965173434113	0.00209650594934089	0.00215186043571553	0.0022226907449503	0.00230677587978818	0.00240254396193154	0.00250831675816583	0.002622243033377	0.00274326816241135	0.00287017320996499	0.00300066933783453	0.00313276523514964	0.00326564764172168	0.00340050138810397	0.00353896107216521	0.00368134144349443	0.00382733577816603	0.00397637440188268	0.00412929697640556	0.00428772421353562	0.00445166618518295	0.00461998212228148	0.00479048588287112	0.00496226057953529	0.00513580642168064	0.00531135136041526	0.00548920138639438	0.00566749265494093	0.00584208953075081	0.00600889389240187	0.00616441865536086	0.0063072720494258	0.00643824975933105	0.00655761255483277	0.00666606245593278	0.00676648668401057	0.00686449045185308	0.0069680147301567	0.00708313199577623	0.00721114815525651	0.00734940902131029
15187OD	1	0.00376040328282924	0.00370403050363455	0.00365173234023171	0.00360315806866495	0.00355747233118208	0.00351471944240885	0.00347528090058082	0.00343850939725483	0.00340252950854149	0.00336586548676884	0.00333079706799382	0.00330122340151078	0.00328054212458766	0.00327044774105319	0.00327011729390034	0.00327821571884234	0.00329361644122696	0.00331533184858535	0.00334392215081563	0.00338043923488491	0.0034260673196921	0.00348157829598934	0.00354646578147388	0.00361894089617315	0.00369754837151411	0.00378202313735539	0.00387375534487174	0.00397598429256206	0.00409131897177548	0.00422128955455256	0.00436587585512358	0.00452279401227891	0.00468829053659112	0.00485782677220529	0.00502633116332905	0.00518949003423805	0.00534321884820718	0.00548325250415452	0.0056067073972755	0.00571282555141152	0.00580257034059843	0.00587729597981148	0.00593871430458966	0.00598872838425726	0.00602927817681512	0.00606304676621009	0.00609342326630507	0.00612401111346565
15187OS	1	0.00343371606447451	0.00344512722253006	0.00345641294578222	0.00347163055837385	0.00349229196775286	0.00351969476743349	0.003553837736755	0.00359259223218476	0.00363178656869867	0.00366750836186939	0.00369881930665561	0.00372671235191098	0.00375366070473366	0.00378311819900024	0.0038168478078776	0.00385471770917098	0.00389527821980452	0.00393664533608385	0.0039777199281672	0.0040186210672933	0.00405862142844782	0.00409716409891876	0.00413391250991855	0.00416959311587016	0.00420744376884674	0.00425118138443744	0.0043036537531289	0.00436557222687502	0.00443596920660975	0.004513634262426	0.00459718801654061	0.00468577421210783	0.00478018373647552	0.00488144220858369	0.00498951470947105	0.00510361969369324	0.00522185463870302	0.00534234223061333	0.00546238194084098	0.00557804677735199	0.00568435194478439	0.00577601845021195	0.00584975064345923	0.00590495184503369	0.00594352794071445	0.00596874501172866	0.00598357532296661	0.00598999021951372
15189OD	1	0.00382391446370193	0.00381100074849852	0.00380966010422211	0.00381805478978395	0.00383498678643764	0.00386108777522317	0.00389849870074587	0.00394814962917031	0.00400753294640981	0.00407101352989472	0.0041331073166506	0.00419175325830258	0.00424765985015429	0.00430374175705567	0.00436271800473944	0.00442706341441396	0.00449847987068943	0.00457637382810633	0.00465947065849265	0.00474664671998093	0.00483650122296125	0.00492753434896895	0.00501915703079257	0.00511150152990919	0.00520503008871776	0.00529999991425981	0.00539446644335022	0.00548463995996086	0.00556615645174174	0.00563570303178696	0.00569117955396617	0.00573252631081063	0.00576167045239311	0.00578375812282244	0.00580475096777377	0.00582941526203631	0.00585856265095941	0.0058893175054334	0.00591854046455794	0.00594455783056418	0.00596796099341415	0.00598951846971465	0.00600810141583964	0.00602203276264931	0.00602831917057452	0.00602310607073726	0.00600217713901178	0.00596165131476046
15189OS	7	0.00350298088302959	0.00340991321570456	0.00345237466481228	0.00349606017095185	0.0035378644203024	0.00357868298155857	0.00362349742707091	0.00367773656989867	0.00374562106322707	0.00382785991024423	0.00392135466847979	0.00402182211305318	0.00412427353497578	0.00422438583181905	0.00432113951744786	0.00441588561111254	0.00451014205623963	0.00460561853888965	0.00470416464011157	0.00480782203328564	0.00491853094340648	0.00503761083055016	0.00516365667135423	0.00529343495378035	0.00542424070307655	0.00555422262588307	0.00568079342259109	0.00580082595143656	0.00591079005258382	0.00600905343360684	0.00609692265798732	0.00617853944781381	0.00625965812200715	0.00634738487690372	0.00644762023503208	0.00656049388986703	0.00667973583959085	0.00679502456209691	0.00689800398470148	0.00698375683915769	0.00704862496034886	0.00709088039555615	0.00711261778121911	0.00711921194035319	0.00711708576282716	0.00711075744597402	0.00710232326016367	0.0070931757944077
15190OD	7	0.00361147125136218	0.00364205845844306	0.00366856717768569	0.00369064916391718	0.00370846784867319	0.00372340507653197	0.00373740772088667	0.00375269604766674	0.00377063188318845	0.00379135627979308	0.00381559169426276	0.00384352873559795	0.00387489815053467	0.00390974802301458	0.00394774691709238	0.00398928650496251	0.00403509778937123	0.00408441452931876	0.00413625586626151	0.00418968203639706	0.00424390533257796	0.0042994541032103	0.00435695903815434	0.00441739678027581	0.00448240301832157	0.00455408130487732	0.00463474310739309	0.00472595229146039	0.00482647498336753	0.00493227236505339	0.00503858082175384	0.00514201725764619	0.00524282248019698	0.00534401018908133	0.00544911021321809	0.00556012271507221	0.00567722466524813	0.00579957729474926	0.00592681730650345	0.0060590595209062	0.00619502868489383	0.00633009835081973	0.00645777341785667	0.00657289469090069	0.00667272943078562	0.0067566182363444	0.00682400246817872	0.00687389865467413
15190OS	7	0.00290675492277557	0.0029736696127294	0.00297238351116264	0.00298238660759918	0.00300600607906695	0.00303941648895121	0.00308552756268118	0.00314283377055427	0.00320914844665403	0.0032822425212322	0.00335953407269692	0.00343965944366244	0.00352246766092058	0.00360862112172892	0.00369879628487075	0.00379391656650221	0.00389430697496502	0.0039988062705097	0.00410587335668991	0.00421453929827585	0.00432501661871187	0.00443863706653683	0.00455544378008528	0.0046732790277341	0.00478886352684012	0.00489984256382992	0.0050074347025575	0.00511553451060014	0.00522851311080112	0.00535007146896185	0.00548064125345866	0.00561723219021862	0.00575317988160678	0.00588193989146606	0.0059995201789506	0.00610472896397793	0.00619923878792981	0.00628595940181515	0.00636900435735657	0.00645151891784785	0.00653280216117825	0.00661043377098307	0.00668231729546136	0.00674829766865321	0.00681006698031143	0.0068698477481272	0.006928563905332	0.00698488960864307
15238OD	5	0.00438595576786605	0.00428368640436714	0.00418456928184944	0.00409234393048678	0.00400952198517795	0.00393758733530573	0.00387766114626454	0.00382984611937695	0.00379200989426381	0.0037606796981821	0.00373366441838475	0.00371254610576118	0.00370076759756204	0.00370129722417322	0.00371525353896125	0.00374227054857839	0.0037821785423277	0.00383575231033422	0.00390290132920667	0.00398234663170188	0.00407025323042431	0.00415927291628277	0.00424110784179936	0.00431041900278156	0.00436815931274152	0.00442086742895586	0.00447823729608718	0.00455004436406229	0.00464188369845219	0.00475455260010338	0.00488615209015582	0.00503403081232277	0.0051962748786197	0.00537181243120409	0.00555737481030131	0.00574594525951089	0.00592713028736171	0.00609025174708311	0.00622904287062802	0.0063417793082876	0.00642919744434363	0.00649292736678094	0.00653481238885891	0.00655818533128998	0.00656568097484332	0.0065585411090909	0.00653737500154671	0.00650274776126973
15238OS	4	0.00335775271082956	0.00318683337113808	0.00339962989503485	0.00361885311423633	0.00382511409109318	0.00401158045431232	0.00418494150427924	0.00434908614015725	0.00450812368856938	0.00466458728273944	0.00481920439388953	0.00496955932659717	0.00510955552530028	0.00523177197388534	0.00532901023830294	0.00539776892897899	0.00543869877094683	0.00545533423633986	0.00545320564896157	0.0054395854521202	0.00542357697229057	0.00541656692701403	0.00543068682815957	0.00547499157644394	0.00555222504869309	0.0056581710593961	0.00578432266104408	0.00592014987064048	0.00605387903259646	0.00617708159551414	0.00628576609545378	0.00637973033390086	0.00646138523120867	0.00653456511401316	0.00660205730709366	0.00666651917527292	0.00672865674078341	0.00678598001425135	0.00683465212406265	0.00687127300528196	0.00689538710034908	0.00690928236188037	0.00691543081127247	0.0069142085208102	0.00690274028848122	0.00687654592179907	0.00683087311403665	0.00676208927983913
15239OD	1	0.00384022117375394	0.00405541099318698	0.00424140071785316	0.00439065735822694	0.00450266497284955	0.00458169207046913	0.00463446093867023	0.00466780821080646	0.00468744992419536	0.00469800555166566	0.00470345003137419	0.00470685163333307	0.00471011230195991	0.00471386499798747	0.00471752909713583	0.00471974251925338	0.00471892519916901	0.00471381921093432	0.00470415362188302	0.00469057924861122	0.00467395838208124	0.00465559770002291	0.00463721817094209	0.00462044285981852	0.00460684837089052	0.00459712406347136	0.00459124429616132	0.00458851528255294	0.00458705369777192	0.00458502956580403	0.00458140756904656	0.00457725114002519	0.00457565214783895	0.00457980648830175	0.00459110805489921	0.0046084460894435	0.004629619869903	0.0046529268723312	0.00467714417382131	0.00470192893454805	0.00472795145557158	0.00475647756836568	0.00478899995736077	0.00482554527386398	0.00486499559159454	0.00490611789857042	0.00494830249317693	0.00499161525062593
15239OS	3	0.00293416478216511	0.00297275731004699	0.00300595879508446	0.00304347655315673	0.00308600420929752	0.00313280906639767	0.00318439748996188	0.00323984172456048	0.0032972932313756	0.00335439540831771	0.00340939782250124	0.00346201543525897	0.00351371667048997	0.00356667137852247	0.00362219895212636	0.00368042410947061	0.00373970975402974	0.00379681925584677	0.00384888066765057	0.00389409803583001	0.00393224187801679	0.00396394840764057	0.00398979387206465	0.00401025650385784	0.00402596750126701	0.00403829593497312	0.00404933451887714	0.00406156397303007	0.00407740952237648	0.0040983111050461	0.0041243607311546	0.00415410995811385	0.00418637218873565	0.004221069531451	0.00425948215592602	0.00430321898538924	0.00435431559815489	0.00441543736726202	0.00448860174762296	0.00457440430521001	0.0046709203764076	0.00477492860595348	0.00488460451150221	0.00500131932109657	0.00512893360967379	0.00527184031668527	0.00543226527189793	0.00560974971107833
15240OD	3	0.00302430368577801	0.00304891845856146	0.00308259015391391	0.00312403691629074	0.00317023889550233	0.00321719269946584	0.00326216623628637	0.00330448851983108	0.00334458488467808	0.00338249470047542	0.0034169509663814	0.00344713041213161	0.003474090218162	0.00350055200912366	0.00352951521540934	0.00356292809962701	0.00360156278044995	0.00364407075966917	0.00368814357225749	0.00373127442101565	0.00377150723625996	0.00380859790071766	0.0038440895426327	0.0038809017034392	0.00392096027487863	0.0039644216837838	0.00401015777134405	0.00405656192472649	0.00410262959482221	0.0041489391248241	0.0041979199348875	0.00425422090085992	0.00432276644976119	0.00440613552081398	0.00450307240560395	0.00460834937179858	0.00471467704843053	0.00481533805381184	0.00490719740786129	0.00499058711549644	0.00506809111879016	0.00514250131726425	0.00521571039391658	0.00528900650365921	0.00536350498278928	0.00544091070112518	0.00552296277640077	0.00561154387612313
15240OS	3	0.00277780087913278	0.00280789640560172	0.0028589956034323	0.00291339587116398	0.00297002528315381	0.0030317725117272	0.00309950316689125	0.00317399931536585	0.00325514478899082	0.00334215942096443	0.00343357559278	0.00352760635551335	0.00362134618644652	0.00371050823432888	0.00379032953023476	0.0038586650468107	0.00391704369009979	0.00396907786164364	0.00401886742705527	0.00406944392279523	0.0041222049647938	0.00417763657093867	0.00423506634470716	0.00429280299926951	0.00434883159096735	0.00440197701433598	0.00445319392059589	0.00450470110157565	0.00455926202772408	0.00461878382082529	0.00468303876081377	0.00475079815906908	0.00481954829788528	0.0048876835658165	0.0049552420219266	0.00502197958135963	0.00508709538004225	0.00514936892237182	0.00520910734256577	0.00526885066582334	0.00533065291918365	0.00539568543862519	0.00546396717628707	0.00553483496967387	0.00560815431004143	0.00568325746568215	0.00575874945657461	0.00583308275838803
15248OD	7	0.00365418606035983	0.00362607290480666	0.00359718061272595	0.00356967162961643	0.00354466937649876	0.00352250859373667	0.00350326189080032	0.00348656993049209	0.00347157365110109	0.00345693409553043	0.00344166623699358	0.00342578781275381	0.00341109283731466	0.00340091411194078	0.00339882591163363	0.00340831054927736	0.00343224346041616	0.00347271165851492	0.00353079151799244	0.00360698276336198	0.00370105402720453	0.00381217957236447	0.00393884655119401	0.00407914437280618	0.00423183761574939	0.00439617286180151	0.00457204618890351	0.00475941733012656	0.00495665017619084	0.00516018637931476	0.00536355009372716	0.00555828859683022	0.00573556547168736	0.00588822259220725	0.00601321098384412	0.00611186506987025	0.0061898140242819	0.00625397388059051	0.00631113301776113	0.00636747475763104	0.00642673208957003	0.00648986830822224	0.00655522785433095	0.00661925675269134	0.00667803644816689	0.00672846644679806	0.00676856257638261	0.00679807532112888
15248OS	4	0.00307166296185464	0.00315017343982917	0.00316415105591488	0.00318524562449045	0.00321471491816164	0.00325200573645329	0.00329901410838701	0.00335541761080957	0.00342042790919416	0.00349300854382303	0.00357215887717814	0.00365781205636447	0.00374992775333559	0.00384898837395409	0.00395625223339575	0.00407224892135539	0.00419536669935072	0.00432144933344335	0.00444521583837863	0.00456277418847909	0.00467283713449367	0.00477729675833666	0.00488056332093414	0.0049874198683647	0.00510168023872706	0.00522512286706814	0.00535734683364258	0.00549703681389388	0.00564152453273337	0.00578720236820803	0.00593003785523256	0.00606519618977906	0.00618835071162457	0.00629640470757239	0.00638697415354817	0.00646046005553355	0.00651942044269394	0.0065686015525805	0.00661368267435882	0.0066593030047726	0.00670703556040882	0.00675472680885732	0.00679866392526875	0.00683479582829655	0.00685986235102362	0.00687222828072811	0.00687214373142567	0.00686346787815318
15263OD	3	0.00317119990977365	0.00314073258685704	0.00311115063009495	0.00308123347071858	0.00305123516118169	0.00302383974831359	0.0030032714140302	0.00299258893508663	0.00299166689702638	0.00299714832276329	0.0030052254272066	0.00301433651105639	0.00302497274343878	0.00303872387742559	0.00305748678503969	0.00308427407985604	0.00312293008514691	0.00317633669039185	0.00324384323120627	0.00332158937202032	0.00340453428171639	0.00348910592788882	0.00357534609228245	0.00366643974485596	0.00376555878048397	0.00387437654876576	0.00399157643231865	0.00411412810303926	0.0042398725516408	0.0043677169978095	0.00449729056759729	0.00462744312557812	0.00475719558693181	0.00488631316178775	0.00501590968180124	0.00514720000964917	0.00528070644231382	0.0054150983433927	0.00554877499599972	0.00568113550633842	0.00581182988975994	0.00594002021131035	0.00606356498744418	0.0061808498755621	0.00629065462311378	0.00639282750657882	0.00648737033988717	0.00657337466506825
15263OS	4	0.0033686243174968	0.00337528825459796	0.0033346956083706	0.0032981491111828	0.00326783200800693	0.00324478136021808	0.00323252553366023	0.00323352191887718	0.00324929680657881	0.00327994343105428	0.00332434587301435	0.00338070189291553	0.0034468865833054	0.00352156546222765	0.00360391506703108	0.00369312446508464	0.00378979632384113	0.00389553138487115	0.00401214895572718	0.00414164861548373	0.00428440651998777	0.00443930955263053	0.00460445104377426	0.00477630930196541	0.00495004239757631	0.00512007006125234	0.00528068291802335	0.00542766052063369	0.00555907329403836	0.00567554068862458	0.00578042122548109	0.00587792822002798	0.005971728040702	0.00606362002823642	0.00615354263305055	0.00624162306302534	0.00632857105430464	0.00641545535297204	0.00650339943776412	0.0065926278313946	0.0066814583455042	0.00676641787230099	0.00684362712250506	0.00691076362869745	0.00696705436155822	0.0070123202246691	0.00704622531570169	0.00706837066290186
15270OS	3	0.00268550455520085	0.00272169539559208	0.0027109689036252	0.00270443729919811	0.00270426283910279	0.00270964778368541	0.00272108606746848	0.00273765800210818	0.00275878956576604	0.00278478063829633	0.00281628657836759	0.00285451694392617	0.00290079083660193	0.0029558829781252	0.00302051623450662	0.0030953248711318	0.00318017039694556	0.00327349529171281	0.00337230028854399	0.00347352431466789	0.00357527366162446	0.00367712631529799	0.00378004795569563	0.00388469585022037	0.00399059091536405	0.00409741196767522	0.00420555149067347	0.00431621737039516	0.00442946885537127	0.00454414417847768	0.00465856580249922	0.00477072157139964	0.00488017078667388	0.00498726507255304	0.00509365447870898	0.00520200396426317	0.00531377875507105	0.00542892806289036	0.00554548579227467	0.00566081026712798	0.00577252266529513	0.00587893636893357	0.00597869200388408	0.00607015368045662	0.00615193378052425	0.00622285039804717	0.00628213591426146	0.00632978725221651
15273OD	7	0.00404234939701474	0.00404952715125294	0.00405454546196216	0.00405548163213205	0.00405104698520395	0.00404139572022769	0.00402810678719272	0.0040131780927292	0.00399763517728176	0.00398107165368456	0.00396263849826821	0.00394249926326483	0.00392275518021701	0.00390710950701042	0.00389950126037851	0.00390321524206697	0.00392016086461036	0.00394988886502151	0.00399100656924359	0.00404242221198719	0.00410314251025854	0.00417186438447081	0.00424669592628286	0.00432528316706076	0.00440567895918446	0.00448721998049272	0.00457007180218651	0.00465490831389915	0.00474166501042379	0.00482906218664621	0.004915093668586	0.00499746862098369	0.00507432485408962	0.00514611424852167	0.00521446192394262	0.00528121736611016	0.00534765033798932	0.00541397795992782	0.00548042199614415	0.00554718283596314	0.00561438377706187	0.00568155549401047	0.00574832085287802	0.0058153991385887	0.00588342538592607	0.00595271264049616	0.00602280177351014	0.00609282137934432
15273OS	3	0.00341753070146731	0.00346713590749411	0.00346536088548902	0.0034642584822741	0.00346445176622998	0.00346643429659891	0.00347034634208562	0.00347642860540877	0.00348496674798781	0.00349641766742679	0.00351139662095176	0.00353081848302381	0.00355495328298623	0.00358339993917204	0.00361644062129984	0.0036554460307279	0.00370224420593331	0.00375901443707039	0.00382751623981813	0.00390872636377447	0.00400131932510733	0.00410198052910253	0.00420691350068841	0.00431302338057205	0.00441882062259488	0.0045246980809511	0.00463158943034711	0.00474058447579463	0.00485202609010965	0.00496578154714964	0.00508114370423739	0.00519652905793926	0.00531045788891498	0.00542154633111732	0.00552891113683725	0.00563192326761816	0.0057287228580075	0.00581740536343216	0.00589710619846958	0.00596790422550343	0.00603051135716731	0.0060860763764748	0.00613697769819933	0.00618673573206611	0.0062389213282273	0.00629664453365374	0.00636153385443132	0.00643381101844834
15301OD	1	0.00416285932382283	0.00420575844621696	0.00425224735898549	0.00430298664310631	0.00435862744591401	0.00441947200607084	0.00448514041804645	0.0045543047007728	0.00462528267931151	0.00469667070135883	0.0047680633462001	0.00483999251722413	0.00491311710431387	0.00498754240303952	0.0050625240158638	0.005136757289005	0.00520787634696349	0.00527154130262712	0.00532119868595621	0.00534978003026147	0.00535210593838125	0.00532699172042298	0.00527725304945821	0.00520840186629347	0.00512711872289369	0.00504023677114011	0.00495426376537315	0.00487381529731577	0.00480136801830812	0.00473768764070069	0.00468300329312189	0.00463743715542672	0.004601635936001	0.00457643303730486	0.00456202201743369	0.00455725888504526	0.00455916499042475	0.00456427756758366	0.00457075487940842	0.00457868461724108	0.004588840808567	0.00460087349637532	0.00461352059335782	0.00462611509939286	0.00463877211840127	0.00465200787781296	0.00466565712326924	0.00467865040352461
15301OS	6	0.00363318341364669	0.00359433508602158	0.00368877593678943	0.00379032661564064	0.00389052210960707	0.00398109887824869	0.00406453853915989	0.00413978924927807	0.0042051653850927	0.0042580466227498	0.00429570538570983	0.00431575841567724	0.0043165888622678	0.00429455111433169	0.00424361244772343	0.00415788743820045	0.00403387305055982	0.00387698170196506	0.00370515242958148	0.0035448063194588	0.0034215477093297	0.00335002927517132	0.00333090180187483	0.00335389775303455	0.00340347925944902	0.00346565921187815	0.00353110234034326	0.00359405382479716	0.00365034076947563	0.00369704101491313	0.00373308399007928	0.00375919975150423	0.00377794804789768	0.00379308110763904	0.00380917536653933	0.00383124660630453	0.0038617371271869	0.00390057083782499	0.00394573477992541	0.00399515457627287	0.0040475100130454	0.00410279147597336	0.00416192792681271	0.0042255617786214	0.00429343553832811	0.00436456114826634	0.00443784324712756	0.00451345511657285
15317OD	1	0.00328948149377812	0.00347185641568762	0.00363286472903152	0.00374055983576374	0.00376356651285777	0.00368250026027385	0.00349776490926319	0.00323271462484343	0.0029276648761741	0.00262863253260372	0.00237932927621395	0.00221386500395367	0.00215413057358688	0.0022082059991188	0.00236853156662585	0.00261365513464301	0.0029129090615625	0.00323500885900769	0.00355236842708293	0.00384383355535441	0.00409744285582263	0.00430832226424955	0.00447686924795744	0.00460638620286938	0.00470212846103751	0.00476903133293204	0.00481247790550513	0.00483799509874676	0.00484891590765102	0.00484792609800681	0.00483877983370098	0.00482587112942366	0.00481415892851538	0.00480914377695767	0.00481562920677877	0.00483886193502519	0.00488234453627545	0.00494471912122046	0.00502231238153387	0.00510892915262796	0.0051971662615518	0.0052784342843459	0.00534431963751379	0.00539061302747482	0.00541593402438286	0.00542175280574099	0.00541069976039339	0.00538672247765227
15317OS	5	0.00315385710071651	0.00312801125147007	0.00316474203514494	0.00323541159062966	0.00333100132345832	0.00342357425078201	0.00352427237789822	0.0036278100448965	0.00372982933235985	0.0038257959408216	0.00391208673103402	0.00398605661742151	0.00404511984781531	0.00408678473685267	0.00410851317981034	0.0041111237776038	0.00410033668887785	0.00408469239769887	0.00407528037661914	0.00408189803106532	0.00411019925491846	0.00416080363171935	0.00422976909868005	0.00431153295568257	0.00440085460790339	0.0044941387316572	0.00458988357049753	0.00468835857754518	0.00478967179724173	0.0048943371797891	0.00500306205483962	0.00511516627285389	0.00523035515201401	0.00534941477714945	0.00547450422538488	0.00560982304499682	0.00575726866114573	0.00591536559164453	0.00607941354274546	0.00624317543566407	0.00640006149010413	0.00654464519494326	0.00667310681592859	0.00678290371230908	0.00687293910050464	0.00694342052463074	0.00699609911675454	0.00703386118764387
15356OD	1	0.00351132753079006	0.0036098948906848	0.00372312092210223	0.00384395928219169	0.00396578844180462	0.00408435467333553	0.00419699766436092	0.00430236922574611	0.0043997829965241	0.00448924746616157	0.00457304190929922	0.0046537350613012	0.00473376984800918	0.00481424594064296	0.00489494222172785	0.00497468764801407	0.00505072836015993	0.00512065320986262	0.00518180413901955	0.00523209059960583	0.00527153290352965	0.00530087807781909	0.00532186085611715	0.0053366098533949	0.00534758459624079	0.00535879526174402	0.00537492977517237	0.00540023572106576	0.0054381502482001	0.00548936632100902	0.00555151925223377	0.00561842244045264	0.00568065617535196	0.00572895485929564	0.00575644559073368	0.00576045992458671	0.00574130121089156	0.00570063301350884	0.00564177769829738	0.00556872060370919	0.00548551839418616	0.00539566417367585	0.00530248206249399	0.00521034923163593	0.00512364772083823	0.00504615882373608	0.00498031175608533	0.00492612804656838
15356OS	7	0.00396203483094663	0.00402837816192945	0.00398314244460635	0.0039480458569396	0.00392757100075772	0.00391619436340808	0.00391579000372698	0.00392268907450699	0.00393276406635639	0.00394330736584258	0.00395405201688015	0.00396747856574397	0.00398592724182027	0.0040097309316678	0.00403885252020357	0.00407359304433587	0.00411494298333541	0.00416545363079632	0.00422676173818931	0.00429939973751733	0.00438321381901087	0.00447513003693337	0.00457023923901805	0.0046622822271851	0.00474530491954509	0.00481676962291117	0.00487816121613953	0.00493480463753626	0.00499378637804584	0.00505982184755529	0.00513388255364923	0.00521440813395109	0.00529846479328304	0.00538352814484803	0.00546809189187859	0.00555124647206689	0.00563168991061315	0.00570747375722552	0.00577660205175213	0.00583900342355673	0.00589448756270331	0.00594169977118266	0.00597936805557458	0.00600628070107672	0.00602232471426228	0.0060284563339696	0.00602656486089966	0.00602003450816522
15364OD	1	0.00357880489629688	0.00356928054311161	0.00356398124612454	0.00356304431036255	0.00356264386234063	0.0035570715963957	0.00354369316983045	0.00352502317132103	0.00350761498531672	0.00349783882934721	0.00349755679234329	0.00350398470192683	0.00351265166255676	0.00352002255855165	0.00352468510397199	0.00352729460031822	0.00352913349033629	0.00353176675324004	0.00353620355679676	0.00354298695313029	0.00355294057737321	0.00356742156671349	0.00358819576099432	0.00361635667555745	0.00365205292234296	0.00369598916099188	0.00374966044100384	0.00381491261476625	0.00389443132547691	0.00399010534612803	0.00410137329506048	0.00422662108544463	0.00436310574037442	0.00450751483375213	0.00465566763958272	0.00480236056452037	0.00494322635417855	0.00507701850977639	0.00520550639277455	0.00533150905240745	0.00545715144787774	0.00558311133595223	0.0057086707649056	0.00583261686653172	0.00595453040503498	0.00607514058038666	0.00619670348090455	0.00632084574819858
15364OS	3	0.00259293805595163	0.0025648578294789	0.00254087091695755	0.00251240012457213	0.00248213974649923	0.00245050736971146	0.00241822501804453	0.00238803369447736	0.00236362286187429	0.0023469490033375	0.00233820514518053	0.00233787270557157	0.00234735831389497	0.00236850819572124	0.00240192129987004	0.00244626167371419	0.0024983520505728	0.00255614000760881	0.00261874845937016	0.00268673677544554	0.002762096605212	0.00284630838972323	0.00293963786179367	0.00304132694995634	0.00315070432303227	0.00326839703137294	0.0033954479928085	0.00353039903018151	0.00367023709928595	0.00381336864600344	0.0039607802508132	0.00411465967338146	0.00427468714031753	0.00443638846976485	0.00459374402527248	0.00474317696156725	0.00488607152991591	0.00502695440921994	0.00516953080327642	0.00531297690007446	0.00545211838119638	0.00558105908961252	0.00569707332337027	0.00580127653855576	0.00589688575549993	0.00598726287193015	0.00607492596476599	0.00616221504914997
15365OD	5	0.00473419335925277	0.00472440483774175	0.00472103875361789	0.00472578973130716	0.00474116558228378	0.0047709230474214	0.00481833893808283	0.00488420614094515	0.00496516062966491	0.00505460332477977	0.0051456701579923	0.00523188947972936	0.00530889106414596	0.00537421167643598	0.00542663437649889	0.00546629145389283	0.00549464714431646	0.00551475179856112	0.00553128943193676	0.00554862618963635	0.00556895630863375	0.00559235238815674	0.00561753004986377	0.00564326521205388	0.00566905721491591	0.00569594762972684	0.00572689362840881	0.00576545870053268	0.00581447084452992	0.00587495087749224	0.00594614563157908	0.00602561091012776	0.00610970349743764	0.00619550532860091	0.00628005760016952	0.00635961569012662	0.00642937654791472	0.00648437795733623	0.00651974632638627	0.00653348752437478	0.00652714669084201	0.00650414553980045	0.00646697072616949	0.00641603324749082	0.00635079182116322	0.00626991557219434	0.00617299682488803	0.00606226816626324
15367OD	5	0.00391032005496969	0.00388562272151445	0.0038624921208683	0.0038415453191365	0.00382330601093433	0.0038087181954306	0.00379944448606221	0.00379736407920728	0.00380378234581351	0.00381951386268336	0.00384530835859222	0.00388171212437955	0.00392921814169529	0.00398793776152002	0.00405734536942844	0.00413660088371183	0.00422585226758678	0.00432722367800195	0.0044434339795159	0.00457553492238449	0.00472087203060037	0.00487306864409622	0.00502605479895277	0.0051762028932191	0.00532267932179857	0.00546591129137137	0.00560574063635888	0.00574200760099643	0.00587547311528202	0.0060075983124834	0.00613961949233862	0.00627070828977366	0.00639714539145389	0.00651498233743497	0.00662162765384226	0.0067151073284552	0.00679254457286087	0.00685005244693852	0.00688273347529714	0.00688855019609389	0.00687044231597014	0.0068344016419996	0.00678738516226248	0.00673466144483989	0.00668022284360586	0.00662487481776339	0.00656650552231943	0.0065022635319291
15367OS	7	0.0030580537898176	0.00311369376917247	0.00308889048132789	0.00307245034469224	0.00307014776961804	0.00307906647396723	0.00310258519912802	0.00314031456879386	0.00319076051230124	0.00325162484002479	0.00332027344955241	0.0033929014082418	0.00346539445486508	0.00353560823087404	0.00360324051411696	0.00367088163318338	0.00374204033863916	0.00381914016446045	0.00390262119800941	0.00399088560524439	0.00408138668383952	0.00417246346030812	0.00426427499718021	0.00435730658401007	0.00445094052374273	0.00454351720240029	0.00463248444420756	0.00471523829991009	0.00478970405676598	0.00485488507087268	0.00491094719836934	0.00495974546049057	0.00500533633442147	0.00505440079859721	0.00511283585722425	0.00518431474569409	0.00526988965496	0.00536783534474066	0.00547534574754878	0.0055902064576698	0.00571080785602918	0.00583561789818712	0.00596322519561829	0.0060915014913954	0.00621798149238984	0.00634066003132595	0.00645834565711713	0.00657111748294499
15368OD	3	0.00288441819452253	0.00282982300692827	0.00278434924999276	0.00275049175386018	0.00273019637990349	0.00272391056651502	0.00273014452833467	0.00274652451697958	0.00277125293386026	0.00280255864289988	0.00283894081057899	0.00287831947271835	0.00291834165912499	0.00295794426359473	0.00299723883256237	0.00303871571281112	0.00308654710422022	0.00314335635535394	0.00321056557728875	0.00328836543864868	0.00337523648669876	0.00346954178465893	0.0035711199866712	0.00368106132999358	0.00380171232340331	0.00393675880309599	0.00408778181029813	0.00425296668828274	0.00442681527368299	0.0046013429383674	0.00476769895570389	0.0049176582157294	0.00504556785844665	0.00515088885015719	0.00523804167106981	0.00531513017535877	0.00538942630906359	0.00546529252543388	0.00554488108241398	0.00562744860360272	0.00571018315497224	0.00578861036121451	0.00585788211012136	0.00591659831629021	0.00596615227977563	0.00600989491144347	0.00605044150807251	0.00608822939550871
15368OS	6	0.00337856545020204	0.00338196891537026	0.00335076366730654	0.00332602310515833	0.00330641055877307	0.00329015973792046	0.00327875398949915	0.00327261363413387	0.00327401597857972	0.00328604270554837	0.00331125083001774	0.00335054789505048	0.00340335618029568	0.00346859573356423	0.00354749003777666	0.00364234651154262	0.00375448856186036	0.00388453315407918	0.00403073033982212	0.00418629650767065	0.00434170912862154	0.00448650763069969	0.00461098602809648	0.00470860084395928	0.00477436786647874	0.00480770797355543	0.00481324053829257	0.00480036754328172	0.00478119134655494	0.00476620130146869	0.00476268911169716	0.00477477112259731	0.00480294042494399	0.00484364970011861	0.00489311434991037	0.00494788301607712	0.00500474157443194	0.00506078691868706	0.00511296025343689	0.00516112234228971	0.00520467184305647	0.00524180697434345	0.00526944968848172	0.00528393635340472	0.00528454951542226	0.00527384980277642	0.00525717665569	0.0052411829685737
15393OD	3	0.00269942880415273	0.00276662995306384	0.00282660625899729	0.00287761433775157	0.00292176486777163	0.00296339123727561	0.00300637736232657	0.00305290250439721	0.00310297685490807	0.00315544687689317	0.00320905644417941	0.00326307765980825	0.0033180661909478	0.00337525494971649	0.00343537770258494	0.00349944261136682	0.00356836165565289	0.00364329859228407	0.00372632311587268	0.00381862933304757	0.00391992005648473	0.00402924217890792	0.00414484836727611	0.00426412021216927	0.00438495276870571	0.00450401367000528	0.00461833660408374	0.00472674585850631	0.00483095137564089	0.00493513225600037	0.0050426931201113	0.00515451040326622	0.0052703626353213	0.00539123526831088	0.00551952626428908	0.00565620080310518	0.00579923304313229	0.00594310959500587	0.00608274305872571	0.00621533799577118	0.00633857853189421	0.00644981247754985	0.00654633729786023	0.00662650822053705	0.00669003950641317	0.00673715169137936	0.00676734547961173	0.0067799798391368
15393OS	7	0.00393465273987732	0.00392549689785164	0.00396774456330412	0.00398712805459701	0.00399707973515402	0.00399865869848639	0.00399031257109099	0.00397620293762908	0.00396046940968885	0.00394608464442219	0.0039338241087731	0.00392222361771943	0.00390982761187563	0.00389702150342042	0.00388544899359435	0.00387776479985872	0.0038770862710183	0.00388625195271008	0.00390797257651141	0.00394429874674685	0.00399557746404592	0.00406014105137683	0.00413498370772113	0.00421709175722788	0.00430347257927843	0.00439133284179424	0.00447902490525748	0.00456658344269525	0.00465612870584121	0.00475096607686739	0.00485393123595675	0.0049665037200081	0.00508828301982616	0.00521681950627895	0.00534833704821255	0.00547992576843783	0.00561090364067617	0.00574155058052517	0.00587351682087634	0.00600919797085372	0.00615160311193843	0.00630303655651357	0.00646287048945357	0.00662686741567347	0.0067879788296737	0.0069386828284943	0.00707323345525272	0.00718867458081865
15412OD	1	0.00210902006831464	0.00208746547697036	0.00210766052311201	0.00215691468202963	0.00222273557665704	0.00229661331945656	0.00237347854053796	0.00245050176523899	0.00252609824738848	0.00260019131457712	0.00267640184323115	0.00275876107791055	0.00284972370090555	0.00294957970732442	0.0030570395127087	0.00317191751885069	0.00329525078429981	0.003426255916021	0.00356239223187158	0.00369831670316412	0.00382789798366401	0.0039477810497411	0.00405705867912249	0.0041560996886332	0.0042459879177192	0.00432687455008229	0.00440108304807029	0.0044732631450434	0.00454685979700829	0.0046239115866349	0.00470434553588211	0.00478761795657205	0.00487393963829136	0.00496491248230604	0.00506256136453059	0.00516895636916009	0.00528689069440512	0.00541733986800109	0.0055600159949414	0.00571359129529137	0.00587293719085848	0.00602969107086981	0.00617284202548452	0.00629280851893713	0.00638367935351451	0.0064436221777121	0.00647480716023307	0.00648096815391989
15412OS	7	0.00289573664571908	0.00287606802403856	0.00290262782422248	0.0029329952967574	0.00296909380880601	0.00301767224020648	0.00308059439190969	0.00315850447307348	0.0032480524121494	0.00334314922180684	0.00343887832036904	0.00353156438720322	0.0036184444392043	0.00369924800766556	0.00377478014783719	0.00384727243583974	0.00392067839958903	0.00399986772123653	0.00408883078023978	0.00418993063428587	0.00430114520348514	0.00441701766981743	0.00453072468743197	0.00463663923499286	0.00473353011799744	0.00482282073343033	0.00490725878725512	0.0049890126458782	0.0050682447183658	0.00514521426867545	0.00522228450089417	0.00530437765268455	0.00539559072388905	0.00549620833245787	0.00560318984061104	0.00571223208235805	0.0058186427483356	0.00591781171727355	0.00600584083135732	0.00608243498545335	0.00614824333744932	0.00620330688963411	0.00624806332623455	0.00628252372003373	0.00630722550309477	0.00632298776650294	0.00633101146802142	0.00633422990129353
15435OD	5	0.00248295401500845	0.00246618633111374	0.00245891470051346	0.00245909262564475	0.00246249343011313	0.00246437762911541	0.00246156212596644	0.00245311048753687	0.00244053475412819	0.00242724569393157	0.00241757301933518	0.00241578657229396	0.00242541949066739	0.00244917420212491	0.00248891430516541	0.00254621426180048	0.00262277881654456	0.00272043065408457	0.00284045684073319	0.00298254228498983	0.00314437076752785	0.00332225485462014	0.00351226154685706	0.00371146283999976	0.00391833757398917	0.00413193437804045	0.00435137943102296	0.0045753657867506	0.00480246287134984	0.00503115073520855	0.00525943035777076	0.00548422697471118	0.00570204953366675	0.00590909575468965	0.00610344170369782	0.00628712305470877	0.00646646724740891	0.00665157442388794	0.00685262410477467	0.0070756424588458	0.00731978778850629	0.00757690232612383	0.00783396786618756	0.00807754110725315	0.00829785157695292	0.00848941779178404	0.00864984565504638	0.0087777867023994
15435OS	7	0.00211404709016515	0.00200820212970331	0.0020615119317706	0.00211527440573175	0.00216542687239881	0.00220747053915958	0.00224479429389259	0.00228064183937219	0.00231990345342299	0.00236796972052197	0.00242925812692747	0.00250636992994578	0.00260013957933865	0.00271055716041353	0.00283705447558298	0.0029785240253507	0.00313352827605818	0.00330068112327476	0.00347883618801698	0.0036667398975436	0.0038628941345519	0.00406470440473782	0.00426831742452471	0.00446915309149074	0.00466304144111143	0.00484743287511909	0.00502123792120242	0.00518446590138411	0.00533792261856503	0.00548232018542994	0.00561788958079417	0.00574457549456558	0.00586302447597574	0.00597661159833935	0.00609049364738462	0.0062101813968853	0.00634054957874599	0.00648300229693594	0.00663612276642478	0.00679622958998505	0.00695925399757983	0.00711998600661098	0.00727216147008607	0.00741108403417152	0.00753447635377208	0.00764287651435475	0.00773820635241679	0.00782224608055412
15436OD	4	0.00324667350180129	0.00322788421857998	0.00322229829539418	0.00323445082688699	0.0032634731593814	0.00330500243033514	0.00335420619300341	0.00340749284016561	0.00346405029598374	0.00352651439877532	0.00359860015589042	0.00368028978329132	0.00376539089296881	0.00384304772358532	0.00390594402722742	0.00395179919766983	0.00398415480083694	0.00401183388023457	0.00404479925130648	0.00409382895370477	0.00417118411578065	0.00428970256687705	0.00446012952984919	0.00468843443342349	0.0049720660095114	0.0052997386217479	0.00565597771546244	0.00602546965870589	0.00639404646017373	0.00674987520339814	0.00708356941551305	0.0073904642379638	0.00767008766016254	0.00792556644960021	0.0081614146421645	0.00838068112379273	0.00858264947392415	0.0087613796151012	0.00890915360758331	0.0090184354080157	0.00908432603357858	0.00910478150347413	0.00907911952124705	0.00900842206909288	0.00889676979850908	0.008751002076001	0.00858008049399637	0.00839347284407918
15436OS	5	0.00359598637431299	0.00363250454035202	0.00363182113680328	0.00363391165225892	0.00364046542368607	0.00365265392906722	0.00367037482088939	0.0036929212887735	0.00371883682824819	0.00374596472073471	0.00377155546138122	0.00379201568549165	0.0038048836346717	0.00381022607034337	0.00381056877248605	0.0038108527916527	0.00381523851361633	0.00382698791790729	0.0038482358739478	0.00388050514893721	0.00392593279780942	0.00398650562951618	0.00406394195494928	0.00415949551475171	0.00427403253648656	0.00440745208130245	0.00455788327568297	0.00472137700727134	0.00489280077866316	0.00506858626119232	0.00524734749671836	0.00543052997473367	0.00561974046953378	0.00581624524275688	0.00602132328962707	0.00623544774362541	0.00645899652343541	0.00669098224665937	0.0069289386010913	0.00716929960252313	0.00740862049112036	0.00764503314313767	0.00787737497959884	0.00810371342800527	0.00831957423727476	0.00851803180692701	0.00869200276439192	0.00883629678759911
15437OD	6	0.00223801164826921	0.00220885658555767	0.00218540047751962	0.00216705762474	0.00215467279945806	0.00214952959261028	0.00215235458872627	0.00216294755117434	0.00218052177752764	0.00220465374696148	0.00223467149935139	0.00226939680616496	0.00230715154430014	0.00234641660132041	0.00238692232207925	0.00242968718614196	0.00247678978657058	0.00253033630941554	0.00259216419070211	0.00266418107942916	0.0027471439015124	0.00284063417705859	0.00294328988008797	0.00305241481589848	0.0031643657982943	0.0032747174758214	0.00337986089998637	0.00347790514506387	0.00356896621689251	0.0036553586528648	0.00374032145954028	0.00382718704770972	0.00391943810473851	0.00402073622811431	0.00413358495216981	0.00425863338106315	0.00439357649108633	0.00453398821891066	0.0046770310866643	0.00482113853736436	0.00496559742125723	0.00510834318457223	0.00524529039517753	0.00537257725198744	0.00548699306817058	0.00558675954945525	0.00567239415439043	0.00574631255777184
15437OS	2	0.00202223059058301	0.00186038072451209	0.00193742106723135	0.00201596957981383	0.00208662907499638	0.00214169492297284	0.00218509489118961	0.00221857393207876	0.00224485927878137	0.00226644497763838	0.00228590886597037	0.00230751332302019	0.00233498786260671	0.00236994262573177	0.00241357023162435	0.00246669156200248	0.00252989174451683	0.00260307671313905	0.00268414526125856	0.00277113390578937	0.00286226197380496	0.00295461977081828	0.0030456281439836	0.00313468455886058	0.00322496391781463	0.00332133359216914	0.00342765999008806	0.00354413947163999	0.00366694107209784	0.00379187384324154	0.00391626734873204	0.00403880370543359	0.00416123895406076	0.00428697123163192	0.00441980677698087	0.00456394676553919	0.00472219963024161	0.00489635138584407	0.00508586250558156	0.00528796065572556	0.00549691211589474	0.00570547486229878	0.00590677386878135	0.00609546325768911	0.00626996425731556	0.00643157353695669	0.00658371794197759	0.00673142404417102
15439OD	3	0.0035216945466363	0.00352831925249597	0.00353134630926337	0.00353019950810014	0.00352526300907328	0.0035183514431808	0.00351274721954303	0.00351189852058946	0.00351775773058418	0.0035298524615516	0.00354568389873809	0.00356245565587457	0.00357817816197927	0.00359218320902158	0.00360514461087071	0.00361825184839739	0.00363234916607899	0.00364802946979596	0.00366545496592155	0.00368508254707606	0.00370851856813889	0.0037374730340541	0.00377293407757293	0.00381428892685752	0.00385930234526708	0.00390566047717199	0.00395301223024304	0.00400399097765991	0.00406288625191119	0.00413288076328427	0.00421458626340318	0.00430610374241919	0.00440471877886537	0.00450894008547691	0.00461841005214598	0.00473226363057309	0.00484856289181081	0.00496451938865309	0.005078244353039	0.00518868379428869	0.00529537245677345	0.00539699115674328	0.00549096269225318	0.00557554427884318	0.00564994405216215	0.00571378358913024	0.00576659641565708	0.00580720943681747
15439OS	6	0.00353944549330578	0.00356714010116462	0.00356832561963952	0.00357353727021101	0.00358005805037099	0.00358806415134372	0.00359751986701389	0.00360766590757869	0.00361723862152642	0.00362515124437708	0.00363213257437455	0.00364105849537654	0.00365621135921598	0.00368075311455812	0.00371449622931821	0.00375582362182603	0.00380313557227167	0.00385540228440437	0.00391259958891502	0.00397441124135081	0.00403990661134184	0.00410743140618583	0.0041745077011898	0.00423757950210704	0.00429222367607758	0.00433454207957324	0.00436253005821709	0.00437668263097107	0.00437969964109355	0.00437576171657811	0.00436962884636482	0.00436519280774427	0.00436509298737794	0.00437063489319023	0.00438183288387285	0.00439825036695608	0.00441955803760268	0.00444625103607434	0.0044801625002296	0.00452264444378515	0.00457343844361463	0.00463105428026137	0.00469333521878284	0.00475854707392707	0.00482588868748186	0.0048950430192147	0.00496592167226352	0.00503828868261784
15462OD	3	0.00383187376754237	0.00382975148119881	0.00383125460969353	0.00383336593140265	0.00383189675800959	0.00382336162737391	0.00380751556602331	0.00378801585287185	0.0037703159591507	0.0037583276901948	0.00375226736279423	0.00375013037869138	0.00375032023042804	0.00375272540563825	0.00375815996676932	0.00376745563261856	0.00378120286108252	0.00379949058837078	0.00382270728122656	0.00385103417739834	0.00388454879088034	0.00392320726962532	0.00396628872028964	0.00401312784507254	0.00406359666410314	0.00411812568748317	0.00417693023570947	0.00423989210470056	0.00430594136097099	0.00437286648664941	0.00443833851809088	0.0045008956324046	0.00456063989177436	0.00461929448542733	0.00467883661193427	0.00474031190106696	0.00480338100625984	0.00486722723208214	0.00493170434626788	0.00499715056927915	0.00506346666663092	0.00512953080780366	0.0051932030782294	0.00525312236176633	0.00530905122691447	0.00536170473313094	0.00541231177838378	0.00546193329382147
15462OS	3	0.00336042111661778	0.00332226961922257	0.00329093886708613	0.00326773584935478	0.00324729447396373	0.00323290650651488	0.00322592861444048	0.003227144484657	0.00323715317396064	0.00325588477849203	0.00328272617653855	0.00331641996883482	0.00335509765813183	0.00339600177523147	0.00343532074802749	0.0034696821376251	0.00349742071224405	0.0035189129557722	0.00353679191322451	0.00355440818852525	0.00357483621582601	0.00360022819574587	0.0036316176583902	0.00366912099906372	0.00371230349415396	0.00376044892041272	0.00381286573023879	0.00386956564634854	0.00393128885826688	0.00399919954058613	0.00407496419577529	0.00415991755510961	0.00425378633955349	0.00435521255666479	0.00446265326541006	0.00457563372027347	0.00469559607206441	0.00482434993071401	0.00496301253840935	0.00510989830359157	0.00526016344053804	0.0054076638090155	0.00554767014292882	0.00567892065045562	0.00580327939368308	0.00592424815015524	0.00604511048830653	0.00616675245100465
15465OD	1	0.00467915903828155	0.00464797158084395	0.0046084673908343	0.00455852900965467	0.00449871266738909	0.00443333623430175	0.00436855722275027	0.00431026507857131	0.0042620576129569	0.00422526457935096	0.00420119143949271	0.00419006509031605	0.00419100766665033	0.0042019324012378	0.00421939570821644	0.0042390178233436	0.00425623311375011	0.00426748663655164	0.00427208032858502	0.00427320589244839	0.0042759391843589	0.00428393130487854	0.00429862824535192	0.00431849879920852	0.00434181675684374	0.00436895303474265	0.00440049259995983	0.00443666765246489	0.00447689047193032	0.00451798434318305	0.00455692966588695	0.00459116289068561	0.00462036236399149	0.00464742920290139	0.004676632936464	0.00471187138506732	0.00475311178190459	0.00479854989900222	0.0048471260862201	0.00489806675460423	0.00495217025742762	0.00501024159147455	0.00507258883570481	0.00514058234634856	0.00521521193762811	0.00529671712578497	0.00538337704797971	0.00547107960619806
15465OS	7	0.00401630209190117	0.00404938347775867	0.00405503474309849	0.00406060174502757	0.00406637353371513	0.00407373885029265	0.0040823133826344	0.004091878124025	0.0041014490763217	0.00410956972803549	0.00411510856326712	0.00411812403283803	0.00412022717907571	0.00412442612806796	0.00413553135049192	0.0041576740488093	0.00419298315484315	0.00424223446159667	0.00430411339981805	0.00437683956164774	0.00445860681400253	0.00454608694833339	0.0046350446254568	0.00472143954452551	0.00480284222304593	0.00487936666688555	0.00495151717302752	0.00501990043898233	0.00508418322819326	0.00514479540684365	0.00520416236394755	0.00526594298082494	0.00533433521208769	0.00541298070577692	0.00550447602093734	0.00561022312427695	0.00573057427106827	0.00586527295088925	0.00601443277407909	0.00617772781420636	0.0063523855624984	0.0065330743976597	0.00671255798663589	0.00688362752768325	0.00703937480626334	0.00717342301042236	0.00728063400526882	0.00735804874199238
15476OD	3	0.0037349048424577	0.0037321916480743	0.00372693863878611	0.00371954349018455	0.00371131672732871	0.00370467856234738	0.00370276605454183	0.00370829985486926	0.00372257135884215	0.00374538087713387	0.00377586827917124	0.00381297572809701	0.00385586772237432	0.00390382891022458	0.00395619339819304	0.00401226549434243	0.00407134822271776	0.00413306011694508	0.00419737547071107	0.00426426510482845	0.00433387303417083	0.00440690668576324	0.00448477430165968	0.00456885229881597	0.00465999190497325	0.00475793391356958	0.00486139398609108	0.00496871104487479	0.00507785456280653	0.00518720126148062	0.00529644478538908	0.00540670423804072	0.00551990230389289	0.0056365154823929	0.00575416119472039	0.00586812997622945	0.00597395099024995	0.00606892177252222	0.00615208387101635	0.00622335989144711	0.00628271142267871	0.00633129493081853	0.00637199998793317	0.00640916410978639	0.00644711831974034	0.00648861622489854	0.00653456863606077	0.00658459655661718
15476OS	3	0.00312499425497631	0.0031618866101917	0.00318050754820398	0.00320266932165757	0.00322933239431742	0.003257845081007	0.00328912947966567	0.00332226233171184	0.003356672843308	0.00339243471113965	0.00343052075184632	0.00347274971365678	0.00352097923496255	0.00357612238436158	0.00363734863540071	0.00370293638606138	0.00377113338972877	0.00384109870694073	0.00391322736387477	0.00398876237468262	0.00406838664395919	0.00415228152228117	0.00424050876218759	0.00433281785885135	0.00442902000172466	0.00452800743471574	0.00462781085745732	0.00472660568664871	0.00482315333769514	0.00491691622660223	0.00500756308331858	0.00509459835002238	0.00517780279186408	0.00525809590330321	0.00533719114820808	0.00541664608843055	0.00549710974054322	0.00557738268957854	0.00565452882838072	0.00572516413292224	0.00578684273312098	0.00583914524569804	0.0058836263750496	0.00592307528829365	0.00595990778440988	0.00599518413329233	0.00602894613808818	0.00606119716147385
15477OS	5	0.00480491773001848	0.00485628545098847	0.00484315206719263	0.00484170644513314	0.00485245355500398	0.00487126073643867	0.00490166541987497	0.0049428692396137	0.00499362790550537	0.00505258576169761	0.00511793515320085	0.00518721250960122	0.00525715463128278	0.00532422899505542	0.00538525089458412	0.0054383731794075	0.00548448450564645	0.00552810628828223	0.00557683584462361	0.00563945041152777	0.00572312133772682	0.00583191746535177	0.00596565671656846	0.0061203724675616	0.00629011595871997	0.00646785030630162	0.00664596987015632	0.00681652409119661	0.00697171019480684	0.0071060793549031	0.00721715473762699	0.00730507341102474	0.00737174152193545	0.00742005251059817	0.00745193216351636	0.0074683759114754	0.00746896775783151	0.00745259094750575	0.00741903251555594	0.00736769127210902	0.00729640447117286	0.0072023715606493	0.00708392073678971	0.00694158920845725	0.00677845167451629	0.00659867434153452	0.00640698108781865	0.00620801029375873
15499OD	1	0.00299571186425861	0.00306940331227208	0.00314217896906978	0.00320452488957717	0.00325186162567862	0.00328655165276491	0.00331500521658446	0.00334442782230377	0.00337916849227894	0.00341977906547633	0.00346542336469656	0.00351303495502149	0.00355932650652649	0.00360220857258771	0.00364267909980743	0.0036850499371606	0.00373515640014171	0.00379847211044482	0.00387771027222077	0.00397176099311197	0.00407797660827091	0.00419280811275554	0.00431267928460752	0.00443436993478545	0.00455489497189696	0.00467023596573951	0.00477572621284938	0.00486849706234581	0.00494889225114581	0.00502078341518938	0.00508930922457084	0.00515797918105679	0.00522774903663271	0.00530002863913766	0.00537515202744305	0.00545221625003375	0.00552985512733777	0.00560460048376036	0.00567474109645482	0.00574152180871523	0.00580668703619166	0.00587108803947196	0.00593354820600677	0.00599300845854026	0.0060499476226962	0.00610705040877366	0.00616744328756244	0.00623196022701661
15512OD	4	0.00296918371577749	0.00303866910914908	0.00310742274540072	0.0031805450993761	0.00326375794219226	0.00336050202629373	0.00347061851931963	0.003590218124206	0.00371337785984125	0.00383465719227812	0.00394980546812995	0.0040574066708829	0.00415798106805858	0.00425307047758508	0.00434487549895944	0.00443499593329443	0.00452635187789264	0.00462198193676272	0.00472359138754827	0.00483129972024086	0.00494188688509462	0.00505034964084218	0.00515218779200707	0.00524615818103668	0.00533406920353428	0.00542002356674429	0.00550864165691727	0.00560335956191402	0.00570817922521064	0.00582747333709185	0.00596550955368048	0.00612368876115753	0.00629577057648307	0.0064701249178728	0.00663394249458578	0.00677726435247258	0.00689662318162062	0.0069927894836641	0.00706606417900216	0.00711612123075172	0.00714198305385043	0.00714312433733238	0.00712006312154471	0.00707422785751131	0.0070078412960271	0.00692334671101012	0.0068231396092891	0.00670919922410894
15512OS	1	0.00327831180535764	0.00334343701674912	0.00335020473783756	0.00336619983587923	0.00339119461675989	0.00341915987180597	0.00345338117690556	0.00349403897907022	0.00354207068161963	0.00359808262315211	0.00366085807832578	0.00372602454659573	0.00378825788062337	0.00384584229700295	0.00389904997727827	0.00395021392987176	0.00400058149890915	0.00404736441190137	0.00408605480141873	0.00411448079068137	0.00413508495275594	0.00415483340298826	0.00418113190685085	0.0042177046103846	0.00426391916893768	0.00431593933236356	0.00436991500061133	0.00442322656922532	0.0044752624028153	0.0045256745740734	0.00457432668767976	0.00462119568232545	0.00466831907291381	0.00471864919660763	0.00477331384371519	0.00483203979488694	0.00489284056574499	0.00495388472899349	0.00501528991511233	0.00507816853708026	0.00514216082770162	0.0052063823375197	0.0052701783985169	0.00533436224980785	0.00540191982488116	0.00547635394071593	0.00556128438413635	0.00565782165181166
15538OD	6	0.00353934770760887	0.0035041655981621	0.00346714847463955	0.00342668940500772	0.00338206464975015	0.00333434158126595	0.00328534210061705	0.00323679542123625	0.00318983152663352	0.00314522909436911	0.00310418359749026	0.00306771349977716	0.00303667696637928	0.00301201326740562	0.00299463115967482	0.00298571480942052	0.00298570552883521	0.00299342095624349	0.00300652221009425	0.00302335621814745	0.00304285004654921	0.00306521341977922	0.00309108285594358	0.00312051012895163	0.00315392418345009	0.00319080674176959	0.00323002507661776	0.0032698251836423	0.00330826941390089	0.00334470912475769	0.00337913397489525	0.00341270697665822	0.00344772539510181	0.00348616204588732	0.00352838420670075	0.00357304861790594	0.00361553838042325	0.00365020027464037	0.00367455442701421	0.00368922732631347	0.00369806079332203	0.00370546799758268	0.00371447338201558	0.00372849492773662	0.00375072781613415	0.00378334918845239	0.00382660221014776	0.00387908468034376
15538OS	2	0.00211305891867316	0.00211485823401291	0.0021757156434878	0.00224486850230046	0.00231848391747921	0.00239223213613815	0.00246897920118383	0.00254856777458189	0.00263116126309486	0.0027164351805862	0.00280294593616176	0.00288862635208169	0.00297059789293122	0.00304600563033536	0.00311350107256021	0.00317326540555211	0.00322608688828041	0.00327387678065809	0.00331910054417308	0.00336428994898915	0.00341218395446535	0.00346514902830741	0.00352478036074186	0.00359270692666756	0.00367035831510893	0.00375959708756356	0.00386121812855043	0.00397603722529037	0.00410511185366793	0.00424913627462225	0.00440792941951486	0.00457925395160124	0.00476007601199975	0.00494698733414656	0.00513797925191324	0.00533339205202705	0.00553375085621905	0.00573853062721986	0.00594483524594406	0.00614796808455422	0.00634243491071498	0.00652323344540718	0.00668740224156352	0.00683545046078558	0.00697026501739969	0.00709539100745667	0.00721440605413907	0.00733070355562671
15539OD	3	0.00263524006359038	0.0026468150440231	0.00265960011654778	0.00267263766333856	0.00268543411054141	0.00269801771726651	0.00271109476408019	0.0027258844541178	0.00274381050409151	0.00276586218465979	0.00279224811692209	0.00282285506494253	0.00285810319876957	0.00289923375132888	0.00294801292623336	0.0030058171114324	0.00307292054229832	0.00314865544773127	0.00323159915692674	0.00332013349276331	0.00341287807969656	0.00350830316881066	0.0036043601268318	0.00369855302256829	0.00378877720960589	0.00387474446370158	0.00395775009593463	0.00403940999096296	0.00412123901629307	0.00420392885360383	0.00428733403755144	0.00437140225545595	0.0044566321400434	0.00454494654121933	0.00463851683130808	0.0047376297804297	0.00483992830480465	0.00494142979565594	0.0050388333557448	0.00513081131197167	0.00521815523077292	0.00530310064692905	0.00538856940782995	0.00547740329761483	0.00557122007135198	0.00567051343435463	0.00577472089125977	0.0058830203056069
15539OS	6	0.00316724376809948	0.00316497506279945	0.00315054133343585	0.00314038503202747	0.00313466488731904	0.00313318084066655	0.00313773358777276	0.00314920627694515	0.00316841130769678	0.00319637874661234	0.00323442498249231	0.00328382820849443	0.00334518932503667	0.00341757906546473	0.00349879404014697	0.00358576414526214	0.00367491051272803	0.00376348660511111	0.00385037947318911	0.0039358313066893	0.00402147088879204	0.00410897829814476	0.00419961178951439	0.00429381054853143	0.00439048278324199	0.00448717905969054	0.00458049135269002	0.00466752408178564	0.00474651843153444	0.00481659821035188	0.00487826037514081	0.00493295865919319	0.00498253916969256	0.00502909489249707	0.00507442595118329	0.00511936521846875	0.00516374731567808	0.00520725069544863	0.00525027630941914	0.00529406507444516	0.00533991239307474	0.0053889041877859	0.00544170589628315	0.00549906021921967	0.00556185032044983	0.00563100070409188	0.0057080397306674	0.00579488208476954
15540OD	6	0.0044109138959923	0.00438209961910126	0.00435477272132854	0.00432926815718408	0.00430338672374594	0.00427423863178828	0.00424004423814989	0.00420073176297147	0.0041575358659687	0.00411177347745336	0.00406430933731099	0.00401683324632205	0.00397127468507802	0.00392981131481156	0.00389479962344882	0.00386813110211004	0.00385029837688356	0.00384005514393159	0.00383488751752017	0.00383244076768523	0.00383154257075262	0.00383338719513691	0.00384077090572231	0.00385633762673633	0.00388117063416755	0.00391436780070102	0.00395397888100678	0.00399677874730973	0.0040393724884429	0.0040794644277716	0.00411711940329637	0.00415575950551963	0.00419933174835659	0.00424970811297085	0.00430562634331815	0.00436338181765101	0.00441938986122754	0.00447240052627274	0.00452349929414935	0.00457422453121249	0.00462534235276143	0.00467679795524813	0.00472780610632814	0.0047776381795281	0.0048263989085742	0.00487495837441332	0.00492497456340238	0.00497743155658833
15540OS	6	0.00633649404569137	0.00625401871549961	0.00620390038633597	0.00614903457430965	0.00607768067993235	0.00596253315852807	0.00579992055836621	0.00558621395626535	0.00533309571556386	0.00506438144447963	0.00480656747437708	0.00457914376806481	0.00438906936812523	0.00423389709965316	0.00410683030553621	0.0040014890680447	0.00391492252970584	0.00384743052894647	0.00380070438974995	0.00377550707285605	0.00377011571459357	0.00378034035621236	0.00380078824073948	0.00382677426004798	0.00385520475079273	0.00388491987313054	0.00391575503724248	0.00394780207768967	0.00398100840601204	0.00401492572552296	0.0040498052122086	0.00408623495041977	0.00412565381627834	0.00416942112265127	0.00421807400841497	0.00427195411476626	0.00433147818461108	0.00439802725721741	0.00447327202588282	0.00455704128304407	0.00464771667489087	0.0047442578532624	0.00484677797865038	0.00495599858130945	0.00507226008928118	0.00519372906795477	0.00531666798328291	0.00543617385361481
15544OS	7	0.00286025369890977	0.00277223745488619	0.00270756016359111	0.00267179291299314	0.00264829871255292	0.00264079471231231	0.00265565258487385	0.00269277589358601	0.00274981923420284	0.0028232432439016	0.0029087006726453	0.00300166500136626	0.00309839525213774	0.00319361552805177	0.00328123923398069	0.00335699773930781	0.00341867087504719	0.00346706346008712	0.00350592783705044	0.00353960009713451	0.0035713448930442	0.00360221252216875	0.00363308444943416	0.00366678715320372	0.00370767379123982	0.00376151901515293	0.00383142470552781	0.00391735298122714	0.00401728833539948	0.00412770611508566	0.00424544336599436	0.00436911995900292	0.00449835291946882	0.00463361573853838	0.00477493277648387	0.00492125529403647	0.00507235238946192	0.00522808624186235	0.0053880422350381	0.0055507247171271	0.00571145363208807	0.00586565136408639	0.00601079578465715	0.0061469205708519	0.00627672190276987	0.00640208227027347	0.00652239599752634	0.00663545214536523
15592OD	5	0.0044115895797925	0.00444361250294745	0.00446985944302544	0.00448968306563142	0.00450414270125024	0.00451590016407538	0.00452793663144648	0.00454291674045712	0.00456245357732453	0.00458701934416584	0.00461665926124251	0.00465095276238087	0.00468970964399468	0.00473287670344676	0.00477981687143329	0.00482912764818267	0.00487806192419707	0.00492352877120312	0.00496408953191266	0.00500101612716673	0.00503750162131232	0.00507713761769514	0.00512254195061242	0.00517425861128692	0.00523270780788141	0.00529812613173929	0.00537107147948005	0.00545137640338713	0.00553677373450123	0.00562350022226057	0.00570743116925138	0.00578541943473696	0.00585577292614826	0.00591937851726922	0.00597806956448225	0.00603364676597209	0.00608724732434622	0.00613836025666984	0.00618566760760329	0.00622901162899075	0.00627083258172412	0.00631468906719766	0.00636284598274398	0.00641529605250443	0.00646760375273648	0.00651220472662438	0.00654109808642726	0.00654856117368249
15592OS	5	0.00467999490017021	0.00472656908448573	0.00474239499895318	0.00475680357459045	0.00476825939462815	0.00477678117167453	0.00478097977122849	0.00478019270274663	0.00477554615746507	0.00477044380511572	0.0047696170658326	0.00477708931540357	0.00479455250148543	0.00482111268764482	0.00485506940484067	0.00489478110731446	0.0049388444857598	0.00498594450459106	0.00503441005776055	0.00508323052093416	0.00513237566122345	0.00518262131559942	0.00523506159859094	0.00529037563277593	0.00534772238030778	0.0054054499499545	0.00546175641242158	0.00551506505693214	0.00556525535369846	0.00561354385004465	0.00566199257388381	0.00571374867814457	0.00577054767159914	0.00583091960021907	0.00589074093011525	0.00594452096806049	0.0059868069446644	0.00601316038995307	0.00602092231098695	0.00601058856229066	0.00598493417362843	0.00594738564902872	0.00590079442732549	0.00584745205958474	0.00579068845740653	0.00573529480002412	0.00568683921567249	0.00565042038520582
15593OD	7	0.00317545956514024	0.00313396432327544	0.00310767523013824	0.00310045792936125	0.00311276794884336	0.00314153181421605	0.00318256497074559	0.00323274214001276	0.00328990093227404	0.00335162213447077	0.00341471422775932	0.00347690650028393	0.0035375423435913	0.00359762244644267	0.00365865055098096	0.00372149031800232	0.0037861299435144	0.00385151777979826	0.00391618185838806	0.0039793845116923	0.00404130651527447	0.00410407050309254	0.0041705055598396	0.00424238715616922	0.00432126120542836	0.00440646721355646	0.00449586775215731	0.00458598619804164	0.00467243940264925	0.00475281391836758	0.00482746102169168	0.00490004860903796	0.00497584986060989	0.00505805386617761	0.00514588240733945	0.0052354839642886	0.00532172132121357	0.00540162577859154	0.00547607902030668	0.00554832940946703	0.00562074172421644	0.00569498583195926	0.00577207019722288	0.00585243984417367	0.00593616748115626	0.00602234348159661	0.00610860214032783	0.00619208508267323
15593OS	2	0.00219320416160217	0.00217422519431963	0.00222849583273508	0.00226105727414443	0.00227252831494371	0.00228647853665977	0.00229755958022622	0.00231164585793103	0.0023311258461522	0.00235536102584064	0.00238161246046301	0.00240618290886567	0.00242658409493248	0.0024412695479843	0.00244834591463175	0.00244694469018968	0.0024383350728583	0.00242598965892179	0.00241433883634822	0.00240757838940255	0.00240825996889466	0.00241907785310957	0.00244163847221375	0.00247658666601016	0.00252532820162423	0.00258768255655552	0.0026628857422505	0.00274919247188804	0.00284448314448771	0.00294635192085395	0.0030519521740153	0.00315782411471154	0.00326082714273967	0.00335913792627408	0.00345269679589054	0.00354435242539009	0.00363965753395575	0.00374578262600667	0.00386903799019906	0.00401146216880226	0.00417078301877397	0.00434323107488365	0.00452737527551895	0.004724588940067	0.00493728844668321	0.00516640265776228	0.00540902748106047	0.00566002985317138
15594OD	6	0.00236804779704006	0.00237091023388269	0.00237845240606252	0.0023907250712616	0.00240745913976377	0.00242836261515798	0.00245341741819767	0.00248318926982361	0.00251862658152004	0.00256002931614561	0.00260667179011242	0.0026569645834338	0.00270922272085756	0.00276214193237899	0.0028146347684235	0.0028656781383763	0.00291422052694168	0.00295979829802614	0.00300284875570847	0.00304468610068407	0.00308748709002757	0.00313374565132542	0.00318566126413356	0.00324479883750672	0.00331180660427743	0.0033865420599822	0.00346857802913087	0.00355742610469368	0.00365246219318495	0.00375276409723846	0.00385690054580045	0.00396355550972422	0.00407245987087207	0.00418482545561366	0.00430237638300684	0.0044262442875679	0.00455689633597511	0.0046947868904843	0.00484099742267639	0.00499660299771048	0.00516112538030409	0.00533160380146101	0.00550364819905877	0.00567300263635232	0.00583616382589395	0.00599066968272939	0.0061344108382676	0.00626527858708642
15594OS	6	0.00205417978304028	0.00206531398321074	0.00202992214137548	0.00199609034668143	0.0019678543298798	0.00195060610180027	0.00194588787052254	0.00195491784791024	0.0019767000916922	0.00200893157399012	0.0020491437369392	0.0020955492224161	0.00214738192612229	0.00220439989428422	0.00226661412400823	0.00233424776821961	0.00240762280754709	0.00248725709198926	0.00257368990398867	0.00266756262841537	0.00276946119872711	0.0028799075513054	0.00299946988902597	0.0031285700401217	0.00326763367900387	0.00341628395186582	0.0035732745622838	0.00373653486961974	0.00390261404699379	0.00406755204939396	0.00422784503737909	0.00438135855435682	0.00452830930162965	0.0046703273953597	0.004808734775093	0.00494417454103122	0.0050762685560168	0.00520529770148762	0.00533312419802454	0.00546178922246656	0.00559239479451008	0.00572488503851062	0.00585935726830187	0.00599646381549471	0.00613735070080224	0.00628260304892902	0.00643135980407704	0.00658253445330281
15595OD	3	0.00333412113502423	0.003326034401481	0.00332048481459272	0.00331639352774804	0.00331390012683366	0.00331370609363134	0.00331699517029846	0.00332443361247914	0.00333616562425656	0.00335154945300236	0.00336859387316256	0.00338614553218007	0.00340450948958477	0.00342546876137339	0.00345161768514178	0.00348542300267257	0.00352866734930243	0.00358175257563926	0.00364306589111613	0.0037097708798904	0.00377934431740988	0.00385132674268146	0.00392713328315296	0.00400805493087427	0.00409436585876223	0.00418442916107644	0.00427562513533347	0.00436527187201495	0.00445068274860014	0.00452934008093621	0.00459878196808725	0.00465811428986506	0.00470954456861145	0.00475688738435113	0.00480243681864902	0.0048454163824555	0.00488156401620749	0.00490697031386998	0.00492132958243734	0.00492722212248641	0.00492884823902809	0.00492884157101313	0.00492759930057708	0.00492506229469454	0.00492163749476293	0.00491917838772817	0.00491994758965157	0.00492496004653144
15595OS	6	0.0025808963782997	0.00260372144093509	0.00258886602608663	0.00257290392963173	0.00255303085922363	0.00253025841359057	0.00250368959786415	0.00247359172744216	0.00243974271785503	0.00240169832635687	0.00236146151295714	0.00232432274091455	0.00229845221792107	0.00229016859987818	0.00230160734248817	0.00233254290136569	0.00238107220221782	0.00244598532581565	0.00252883360334864	0.00263222006519445	0.00275801432059165	0.00290485284769209	0.00306708023952877	0.00323782799621614	0.00341079410797199	0.00358148417839435	0.00374906693121293	0.00391397799898776	0.00407778511420524	0.00424034301620746	0.0043971809465499	0.00454146617101131	0.00466736205468409	0.00477256454027774	0.00485934586357843	0.00493195167788542	0.00499470096799094	0.00505129739732703	0.00510527729325304	0.0051594524331989	0.00521291070091609	0.00526220204912001	0.00530299166957424	0.00533210741715823	0.00534924108214177	0.0053563472127158	0.00535720070481372	0.00535658163011099
15646OD	7	0.00395673291728548	0.00397767505022708	0.00400260324943335	0.0040295797089492	0.00405504135588995	0.00407519290757298	0.00408709339598334	0.00408933255486906	0.00408195714684001	0.00406651499445074	0.004046323596471	0.0040252199217861	0.00400670153496229	0.00399197785251734	0.00398055382475418	0.00397108794357314	0.00396170223496099	0.00395265733559611	0.00394656244211756	0.0039472953296583	0.00395997152008775	0.00398919049165125	0.00403757098883321	0.0041051027971557	0.00418950706309521	0.00428737610249153	0.00439650733958912	0.0045158313857131	0.00464305262652997	0.00477410268164895	0.00490474990735729	0.0050319862757343	0.00515470133853705	0.00527483590156732	0.00539569811240615	0.00552028243466754	0.00565072654575746	0.00578718072132837	0.00592866735801407	0.00607297168734888	0.00621611134787876	0.00635262746028396	0.00647605801318333	0.00658057007470899	0.00666242881075531	0.00672119674534917	0.00675902108040973	0.0067800281400328
15646OS	3	0.00331700107065388	0.00334334950606392	0.00338652554179889	0.00343291071618215	0.00348316060891731	0.00353800556909229	0.00359770814939082	0.00366064457657699	0.00372372564204734	0.00378335272494788	0.00383777056052857	0.00388787722337981	0.00393559743023506	0.00398258336557364	0.00402988865567116	0.00407811818972862	0.00412901791460159	0.00418486416231305	0.00424632526301148	0.00431262644686887	0.00438057569886665	0.00444665863851661	0.00450828707519617	0.00456448661024723	0.00461749192582714	0.0046703014040313	0.00472588040269055	0.00478573427715516	0.00484943417294793	0.00491693846741866	0.00498858077793037	0.00506412087188173	0.00514290007210913	0.00522294632057955	0.00530307609160789	0.00538413682201192	0.00546736652453652	0.00555263676430438	0.00563769296805593	0.00571809667293483	0.00578842531511376	0.00584339244550646	0.00587907627663408	0.00589442226029715	0.00589168234176202	0.0058756403362159	0.00585186347298577	0.00582489558980246
15650OD	5	0.0039824584856317	0.0039567734964435	0.00394663829772447	0.00394882939321459	0.00396058261874705	0.00398058643617831	0.00400780831854352	0.0040396018706729	0.00407195243948313	0.0041020776421416	0.00413032986926999	0.00416027120202406	0.00419605172589223	0.00424047434300369	0.00429572094050116	0.0043609620604276	0.00443505494745391	0.00451620139752022	0.00460116302336409	0.00468684538537415	0.00477039376772204	0.00484981632895545	0.00492475006642933	0.00499647368624783	0.00506666226310123	0.00513803943899171	0.00521267294124014	0.00529180743826429	0.00537714377376035	0.00547076112190057	0.0055756353359444	0.00569465358323332	0.00582989483602769	0.00598223456295817	0.0061504425090101	0.00633115944265049	0.00651744366391336	0.00669873433991723	0.00686188093908335	0.00699487015005799	0.00709117859743864	0.00715102872212647	0.00717956502764561	0.0071841806695498	0.00717222769684854	0.00714869633490329	0.00711534415300457	0.00707164341946249
15650OS	4	0.00337511654773126	0.00336944045410603	0.00346193033834564	0.00355911168308219	0.0036548830834202	0.00374336274394456	0.00382374856028572	0.00389231336817508	0.00394567216273177	0.00398109675415339	0.00399694190949839	0.00399430592590321	0.00397798632162072	0.00395508534805281	0.00393378207076982	0.00392160319289287	0.00392320755457012	0.00394100078940034	0.0039762331027412	0.00402919265520369	0.00409999644252418	0.00418822083381594	0.00429412769207466	0.00441776687126008	0.00455746490295368	0.00471129474150344	0.00487672034160883	0.00505148341878721	0.00523426757837972	0.00542315319126588	0.00561517528650151	0.00580619750319363	0.00599126676564811	0.00616642560606214	0.00633016804263289	0.00648149562165819	0.00662046175339339	0.0067460883249081	0.00685682351361383	0.00695126437154764	0.00702820917861211	0.00708665624036538	0.00712498515985725	0.00714137289517443	0.00713437233214408	0.00710355441154369	0.00704938036380978	0.00697262555430554
15652OD	7	0.00318149585792375	0.00322654353509401	0.00327500646561876	0.0033233481858815	0.00336629368363352	0.00339796088661992	0.00341377983617663	0.00341240285425479	0.00339651185044919	0.00337242999232893	0.00334790797589817	0.00332986952972807	0.00332315893114612	0.00333068307566716	0.00335432094409892	0.00339565426200279	0.00345496505414715	0.00353009090945042	0.00361797334787776	0.00371509190323307	0.00381756831396637	0.00392246568043794	0.00402614231785336	0.00412501098600011	0.00421746543549636	0.00430363094640125	0.00438609740521189	0.00446888672014328	0.00455532510585895	0.00464740548248014	0.00474553188699237	0.00484821111233808	0.00495316043249569	0.00505846836996951	0.00516326260101332	0.00526866315012984	0.00537626105456291	0.00548646176013808	0.0055989521058883	0.0057128116190831	0.0058268463786416	0.00593908930373607	0.00604747050822978	0.00615199708467369	0.00625395947386365	0.00635529396722009	0.00645659036854274	0.00655698464373359
15652OS	7	0.00284900172301214	0.00282620458541041	0.00282928293838607	0.00284044985003426	0.00286082701908908	0.00288757211071398	0.00292443802487626	0.00297227424076154	0.00303165127635312	0.00310256194947988	0.00318374534725922	0.00327297983832531	0.00336761668243321	0.00346447738727212	0.00356015396044	0.00365113411942966	0.00373436926157481	0.0038085190684234	0.00387437020060423	0.0039344504060941	0.00399192353435836	0.00404863063667665	0.00410538319929935	0.00416236615777623	0.00421953970354488	0.00427740585751057	0.00433737116968632	0.00440202788164231	0.00447485953782867	0.0045586405865688	0.00465500252550952	0.00476383793272272	0.00488343890291929	0.00501210854775716	0.0051478656417752	0.00528811664595286	0.0054308613256413	0.00557503597104149	0.00572085748264922	0.00586828770953217	0.00601505597027354	0.00615725979659475	0.00629138362152446	0.00641619154257785	0.00653279800803107	0.00664340407214231	0.00674886994049031	0.00684797421820094
15656OD	5	0.00355796689581529	0.0034933292170157	0.00343649107422119	0.00338966437388331	0.0033549719383536	0.00333323200305372	0.00332263346957186	0.00332001316082829	0.00332233173131952	0.00332600202591259	0.00332881769553928	0.00333021162054911	0.00333245203059331	0.00333990155455088	0.00335531609628875	0.00337956637958233	0.00341024419410206	0.00344374799084076	0.00347878268071325	0.00351729556077143	0.00356334087038456	0.0036193179079517	0.00368347359816618	0.00375083812150172	0.00381466703506315	0.00386860905442033	0.00390821736513847	0.0039319570053751	0.00394343114608864	0.00395405467522211	0.00397723119913597	0.00402456182337777	0.00410427848357897	0.0042203182035848	0.00437259655391812	0.00455695777866484	0.00476347043654141	0.00498032962194146	0.005200064416239	0.00541960835339709	0.005638217981262	0.00585481094536979	0.00606472350222308	0.00626349594224607	0.00644747846023898	0.00661448982851784	0.00676508661524879	0.00690032151707737
15656OS	7	0.00262146408808368	0.00262686561335966	0.00265004888134485	0.00266555386467961	0.00267493573381017	0.0026902928710248	0.00271003931586583	0.00273738429436642	0.00277373488778559	0.00281812180593767	0.00286798594772415	0.00292111142730869	0.00297561234627024	0.00303080783509584	0.00309046211011499	0.00316176907326141	0.00325165545031339	0.00336483457094667	0.00350071216567891	0.00365624498467538	0.00382907430270714	0.00401453659159025	0.00420585358274176	0.00439552540274895	0.00457532748164685	0.00474179927794181	0.00489611050085051	0.00504072864017	0.00517739957405255	0.00530757424941458	0.00543367070893947	0.00555765750294257	0.00568049505988353	0.00580027971927112	0.0059137317156422	0.00601755509572034	0.00610985601937872	0.00619130977467405	0.00626553931507177	0.00633718440042992	0.00640751180323857	0.00647384575020017	0.00653184146494061	0.00658036894450035	0.00662302960478409	0.00666559693639522	0.00671363050591734	0.00677100696297081
15657OD	2	0.00183707855145412	0.0018938663370541	0.00197488065269319	0.00206787178012676	0.00216105838757786	0.00224514726210422	0.0023138895681919	0.00236497291187264	0.00239913893619259	0.00241878762061553	0.00242811309719241	0.00243272281180699	0.00243871166614545	0.00245102698162775	0.00247171798824156	0.00250062174377225	0.00253562026252029	0.00257253134449221	0.00260794279511472	0.00264000229499857	0.00266865459112164	0.00269620719741474	0.00272588354179847	0.00276087192858391	0.00280359841882932	0.00285644596230969	0.00292011973927019	0.00299346076950306	0.00307474217847269	0.0031617624778366	0.00325390092762442	0.00335142293699003	0.00345623820285239	0.0035715818853988	0.00370043128023622	0.00384368838128004	0.00399869362945063	0.0041605871028797	0.00432517362704378	0.00449179054745559	0.00466326785855163	0.00484319871191547	0.00503382117342193	0.00523593971931903	0.00544939381081552	0.00567376343236686	0.00590794858159914	0.00614969765631972
15657OS	2	0.00214491171384351	0.00216658093780502	0.00218600604037603	0.00221959128270723	0.00226507583244455	0.00231101618107788	0.00236243066410832	0.00241710148359532	0.00247292971975102	0.00252880177699419	0.0025849244216973	0.00264295894859459	0.00270383649009905	0.00276713454873007	0.00283220264554406	0.00289894220694553	0.00296680345997498	0.00303401605847496	0.00309816709597109	0.00315731230775594	0.00321183475216405	0.00326378093473804	0.00331560331658882	0.00336940436255842	0.00342552312745248	0.00348327520157287	0.0035418761672013	0.00360156369360692	0.00366442337231207	0.00373360672634684	0.00381136799506795	0.0038985853844682	0.00399342719618964	0.0040927481487069	0.0041940031274536	0.00429539731903815	0.00439586749007712	0.00449477211129863	0.00459267164940678	0.00469167889308407	0.00479358610823746	0.0048984584013434	0.00500528274053394	0.00511287285661733	0.00522094130060009	0.00533078048407731	0.00544423724302258	0.00556275653850321
15660OD	7	0.00365766225055382	0.00362461954089782	0.0036027536257216	0.00359413749725282	0.00359732410552718	0.00360838722599705	0.00362351212711046	0.00364044092771736	0.00365925548274782	0.00368172943517084	0.00370963675864163	0.00374465980023454	0.00378805536690434	0.0038398091432205	0.003899441601387	0.00396632864441995	0.0040397713304478	0.00411856021889538	0.00420009141978463	0.00428123104025928	0.00435940601105176	0.00443413525190797	0.00450697212209245	0.00458019038200328	0.00465635727729698	0.00473729299060666	0.00482361450790093	0.00491479913421396	0.00500886462417273	0.00510322645313604	0.00519540872182847	0.00528449217943077	0.00537229413842184	0.00546058669562342	0.00554996537395558	0.00563937546873824	0.00572644217474677	0.00581018118054671	0.00589173868234776	0.00597197913424751	0.00605137218889398	0.0061287707779242	0.0062016306661396	0.00626841781291256	0.0063287871408899	0.00638466766380273	0.00643899878811238	0.00649324504597574
15661OD	5	0.00361835500412475	0.00357020904926978	0.00353623500323722	0.00351826740039357	0.00351669549240453	0.00353135907102263	0.00356191883221208	0.00360705882334904	0.00366442519665209	0.00373166283690749	0.00380764823929971	0.00389174697996838	0.00398244886328533	0.00407632672017792	0.00417043070779327	0.00426315537916345	0.00435503561673048	0.00444762611219407	0.00454079331536739	0.00463330946013045	0.00472353685995448	0.00481009800578492	0.00489216206372763	0.00496864763211034	0.00503883775603588	0.00510144026622854	0.0051560066715542	0.00520364747864987	0.00524553981831358	0.00528301941631339	0.00531715314882711	0.00534903166538515	0.00538049634728746	0.00541418021328305	0.00545342060067752	0.00549974094916743	0.0055532032989668	0.00561316256698922	0.00567852494911711	0.00575000576498002	0.00582802968438094	0.00591109087173896	0.00599422261349776	0.00607099958137128	0.00613526497080965	0.00618278643735441	0.0062116659210903	0.00622211566296089
15661OS	5	0.00367492746873357	0.00368785244868485	0.00365563469514479	0.00362930496632121	0.00361049374062581	0.00359902169447164	0.00359676545680401	0.003604338868293	0.0036223079436383	0.00365069234674346	0.00368829095567325	0.0037319955407611	0.00377755628867822	0.00382181466133665	0.00386305523042777	0.00390044565022511	0.00393419535990217	0.00396391050837915	0.00398948563909168	0.00401109986052799	0.0040283644399004	0.00404126826965112	0.00405016984003775	0.00405631807780865	0.00406233353089672	0.00407148987868687	0.00408721879763991	0.00411249367695986	0.0041495633898272	0.00419951189812566	0.0042626858828395	0.00433853955560286	0.00442747227719681	0.0045298080445042	0.00464569465856816	0.0047749011156851	0.00491497304580254	0.0050615572965157	0.00520938157911543	0.00535465286183859	0.00549468984370031	0.00562780810234621	0.00575229144428032	0.00586541625753802	0.00596360653440486	0.00604318128664017	0.00610175160120599	0.00613901978497423
15743OS	4	0.00354465158249684	0.00345076626445497	0.00340346905316421	0.00335430101377624	0.00330688726857009	0.00326335259339117	0.00322573574697185	0.00319691980640824	0.00317934240450898	0.00317471330594928	0.00318341395311423	0.00320456436168818	0.00323604010266484	0.0032749092178203	0.0033180274279278	0.00336292723168325	0.00340835978841169	0.00345438392565966	0.00350258287130609	0.00355632228876935	0.00362070546216498	0.00370212356190039	0.00380694469458895	0.00394027219375062	0.00410572715369253	0.00430469506567468	0.00453618916732484	0.0047957065127351	0.00507459226775355	0.0053612978628866	0.00564454242896373	0.00591558427887803	0.00617008136882303	0.00640831664391159	0.00663267231024413	0.0068458239695793	0.00704945864443109	0.00724399142763818	0.0074301736614871	0.00760564421337944	0.00776441245463496	0.00789864646525639	0.00800175937488901	0.00807229701005865	0.008113891282622	0.00813322879229157	0.00813736978635876	0.0081316628640226
15783OD	3	0.00329831709178264	0.00329646734894849	0.0032973812777081	0.00330074751294196	0.00330610760179503	0.00331332812411945	0.00332267166511333	0.00333447941664952	0.00334865601426169	0.00336432845230223	0.00337998356628343	0.00339427573229725	0.00340690985764341	0.00341871325078479	0.00343120361630743	0.00344597174716183	0.00346459643017778	0.00348918690691719	0.00352200906229009	0.00356490604304481	0.00361891788141177	0.00368411596819674	0.0037599932336586	0.00384586124556541	0.00394069099212824	0.0040434960125344	0.00415338037040402	0.0042699493522283	0.00439296575280499	0.00452179241264617	0.00465523133322252	0.00479120041399843	0.00492767660434088	0.00506359180505204	0.00519862208111301	0.00533277807711282	0.00546510010985812	0.00559491992118319	0.0057230147117005	0.0058519504384429	0.00598618887182541	0.00613046552106894	0.00628845927711949	0.00646222783001699	0.00665195094923533	0.00685589448896654	0.00706990027546837	0.00728695689727128
15783OS	4	0.00354971959286759	0.00359571301618006	0.00359600294851743	0.00359173221126338	0.00359167009122294	0.00359640222490915	0.00360375355179419	0.00361153284088735	0.00361713203381166	0.00361850302331116	0.00361492123731124	0.00360703073714677	0.00359682141226693	0.00358732776687155	0.00358147390274172	0.00358107158969802	0.0035860047220571	0.00359479801613844	0.00360520694751496	0.00361599227623891	0.00362808622859154	0.00364469982662236	0.00366987557737686	0.00370653195312063	0.00375492163124553	0.00381223958890747	0.00387495274686571	0.00394057111389422	0.00400825898447772	0.00407890435095717	0.00415315245594706	0.00423051857371319	0.0043102150132929	0.00439094582943534	0.00447285695222299	0.00455744243901354	0.00464564756450548	0.00473751872335869	0.00483128719453175	0.0049244622932982	0.0050161672423573	0.0051068358559738	0.00519768122550724	0.00528869252924601	0.00537802680667104	0.00546374980362723	0.00554409675952977	0.00561777003289826
15793OD	1	0.00397085666382831	0.00389882150398533	0.00382166067789728	0.00373810078949441	0.0036482977926522	0.00355377819927842	0.0034577038006542	0.00336403978097621	0.00327695235201543	0.00319914262937441	0.00313120656442791	0.00307365454905781	0.00302757717446192	0.00299570097095967	0.00298077852513568	0.00298355046585302	0.00300330895297952	0.00303771500901556	0.00308436053455892	0.00314317910736665	0.00321472138974863	0.0032979655302106	0.00339014137466387	0.00348767153136426	0.00358793223754022	0.00368963222021877	0.00379278751810797	0.00389792176355505	0.00400510778366955	0.0041138978945056	0.00422278971122567	0.00432938529151765	0.00443258720706827	0.00453267241261988	0.00463165305851019	0.00473181368618122	0.00483360949312583	0.00493670862747858	0.00504131653485217	0.00514859584792268	0.00526178959497543	0.00538430280358875	0.00551770434757628	0.0056620565830083	0.00581565637653891	0.00597673770792006	0.00614443630539537	0.00631874228335736
15793OS	1	0.0034545309977188	0.00342716082530942	0.00344435700062336	0.00344951486158534	0.00344544953157121	0.0034466577302144	0.0034477933374186	0.00344917047720062	0.0034504752414688	0.00345256068069391	0.00345757771786842	0.00346756291358141	0.00348163022951857	0.00349595189392196	0.00350653755962812	0.00351057304651315	0.00350790371157977	0.0035010462956178	0.00349414779867777	0.00349143243921677	0.00349574196272093	0.00350792532357708	0.00352666049486924	0.0035495423723589	0.0035744486747946	0.00360040681683947	0.0036295878366187	0.00366686140644836	0.00371797586790411	0.00378612212556266	0.00387056475783345	0.00396720621802005	0.00407012488217595	0.00417616608705676	0.00428556654020605	0.00440035852754424	0.00452426286969144	0.004660972196859	0.00481237357150195	0.00497635629439922	0.00514654703430084	0.00531620186745365	0.00548092815540441	0.00563967501153692	0.00579426813822219	0.00594644579301461	0.00609690024981448	0.00624451305691456
15795OD	7	0.00385674882673627	0.0038516419105	0.00384701090953138	0.00384310272495983	0.00383863511735382	0.00383139082346384	0.00382012477699047	0.00380586237381238	0.0037914133565914	0.00377924418691516	0.00376943006094997	0.00376047039771044	0.00375112724378419	0.00374182291333599	0.00373588727482548	0.00373867818948659	0.00375534472505785	0.0037884315458383	0.00383685402701044	0.0038968812920726	0.00396363385365752	0.00403335717987069	0.00410418550382377	0.00417549611275525	0.00424806165231753	0.00432351114024009	0.00440423280416224	0.00449250017397938	0.00458942688962171	0.00469467771349933	0.00480760285051704	0.004928236698935	0.00505671719930353	0.00519171490682967	0.00532853947446787	0.00545941887245706	0.00557658544289122	0.0056754696706017	0.00575687824157902	0.00582450407697039	0.00588289319794189	0.00593565352761673	0.00598507930200555	0.0060334892272726	0.00608457738683556	0.00614349714479894	0.00621476889120631	0.00629939754879578
15795OS	3	0.00307747754296148	0.00308713149060792	0.00310069688709177	0.0031135947670783	0.00312690519958635	0.00313816319722612	0.00314635825281527	0.00314981518085278	0.00314601426222239	0.00313293959490179	0.00311022845882585	0.00308029590865869	0.00304815511207258	0.00301941958254527	0.00299688807476729	0.00298012762723387	0.00296759660759958	0.00295861573861213	0.00295519621938448	0.00296167430780656	0.0029816746574107	0.00301648677753043	0.00306512590512975	0.00312555963413584	0.00319672355425437	0.00327749857081393	0.0033668931122136	0.00346381251746409	0.00356524952462186	0.00366773418038698	0.00376856794924814	0.00386624545875056	0.00396042038843242	0.00405166583730572	0.00414062062673984	0.00422752525268417	0.00431226868915563	0.00439483972270261	0.00447542795841982	0.00455294362483965	0.00462578055656477	0.0046938283626511	0.00475882511138577	0.00482375990482548	0.00489128850108551	0.00496292749721329	0.00503985961015252	0.00512235932575736
15807OD	7	0.00316836402195913	0.00313523615181461	0.00311174899392932	0.00309610026887242	0.00308686555409752	0.00308396228953297	0.00308865150205588	0.00310229148767417	0.00312500993312806	0.00315552465154087	0.00319264492530321	0.00323590709087278	0.00328513464305871	0.00334066057250759	0.00340284676184386	0.00347255667278611	0.00355002754016402	0.00363283616305483	0.00371808612375954	0.00380430506111479	0.00389252219398202	0.00398639521965683	0.00409043121277613	0.00420694903830788	0.00433411409349213	0.0044690784095504	0.00460914756803486	0.00475301354839275	0.00490122187565009	0.00505206156895564	0.00520119351743815	0.00534391897117783	0.00547705383150309	0.00560055197225429	0.00571598036662799	0.00582295278876194	0.00591855154481952	0.00599997302899525	0.00606638814235407	0.00611969039076003	0.00616376356060553	0.00620263832475343	0.00624164886659193	0.00628746343137875	0.0063462232070542	0.00642362365958436	0.00652388376735207	0.00664860751463675
15807OS	7	0.0038117639921514	0.00384830068974437	0.00381269598443153	0.00377154543102813	0.00373495123236364	0.00370307353776525	0.00367741516584711	0.00365972770747188	0.00365101504854992	0.00365189681014145	0.00366336594376441	0.00368686887028115	0.00372268074939564	0.00376950229040008	0.00382524600415397	0.0038881005015127	0.00395718525759085	0.00403189022386182	0.00411054689602471	0.00419085844072636	0.00426921725114701	0.00434193840574933	0.00440623137842168	0.00446107761404167	0.0045087102942952	0.00455289401357722	0.00459799486161135	0.00464824450755113	0.00470595338687044	0.0047729067087484	0.00485127453839606	0.00494181353412288	0.00504416712605038	0.0051560372161246	0.00527545049726866	0.00540108375814456	0.00553106912787183	0.00566330883008868	0.0057955711882349	0.00592772002630934	0.00605943646350576	0.00618881595591366	0.00631364852449612	0.00643191034001366	0.00654312172351495	0.00664823232204237	0.00674916045124194	0.00684870168944158
15811OD	1	0.00310025913743984	0.00309024499486456	0.00309871538446264	0.00312426252683408	0.00316353900797296	0.00321166774035118	0.0032631181844503	0.00331191128419008	0.00335279335020338	0.00338106690336636	0.00339368852778604	0.00339242224014169	0.00338108685780512	0.00336447064634219	0.00334718436683537	0.00333261875027384	0.0033224704345527	0.00331650580653033	0.00331407790848294	0.00331645875334446	0.00332706957895697	0.00334918280049346	0.00338390667776265	0.00342979676039258	0.00348567897440205	0.00355038644958582	0.00362352883889849	0.00370500367565112	0.00379471529501204	0.00389380985402383	0.00400351463166902	0.00412550620682306	0.00426176269574817	0.00441366611814243	0.00458034567427397	0.00475774822001876	0.00493797343606225	0.00511475374822958	0.00528643793747923	0.00545558059849807	0.00562538581619411	0.00579694121718704	0.0059691059903619	0.0061384489073283	0.0063003700383002	0.0064501688590051	0.006582566994891	0.00669222653208527
15811OS	2	0.00287642565894895	0.00285655708036923	0.00285834493151494	0.00285430766557283	0.00284626296926572	0.00284267379159756	0.00284267480534895	0.0028504802502324	0.00287029410452094	0.00290537095713359	0.00295717693027918	0.00302469642587036	0.00310556117844131	0.0031967877460816	0.00329674005187226	0.00340640144279167	0.00352685114963492	0.0036566401620729	0.00379238668265499	0.00393150786176507	0.00407276937480263	0.0042160384650295	0.00436134725150288	0.00450911748933927	0.00466202373304037	0.00482253956241773	0.00499325180286196	0.00517558023250013	0.00536701224717094	0.00556284235826999	0.00575750911955548	0.00594756769002315	0.00613401959104009	0.00632011883659217	0.0065076640959136	0.00669551391743989	0.00687999349503092	0.00705731969132548	0.00722643479996941	0.00738977640752086	0.00754961920958251	0.00770708259084987	0.00786143513883426	0.00801099947691312	0.00815359544840382	0.00828563615708673	0.00840243491040533	0.00849916035815178
15818OS	2	0.00299579723234566	0.00313014364791885	0.00319990249641846	0.00321063526473323	0.0031974116870489	0.00317693370271124	0.00314020417766613	0.00309594979241425	0.00305137321506232	0.00301167222188524	0.00297992947386842	0.00295737060849421	0.00294396442776776	0.00293917207568187	0.00294225715621622	0.00295229881821066	0.00296923796792628	0.00299455574563566	0.00303000672822433	0.00307789930525919	0.00314005525521793	0.00321642867563207	0.00330511889063172	0.00340420929433637	0.00351234799530927	0.00363001239931994	0.00375929248435719	0.0039012856321072	0.00405520382031108	0.00421795565553973	0.00438569033898514	0.00455620709386839	0.00473158978428552	0.00491667306896292	0.00511563525078251	0.00533109528654261	0.00556220156398274	0.0058051886462962	0.00605438364488723	0.00630198027527215	0.00654029495247032	0.00676287087373748	0.00696423299589009	0.00714063001520325	0.00728957726181428	0.00741079857219188	0.00750600501074727	0.00757764919620114
15820OD	3	0.00330099351017434	0.0033323806478075	0.0033669975252835	0.00340374017044333	0.00344094338185206	0.00347725013959494	0.00351394233408227	0.00355616947709419	0.00361188637879955	0.003688220106891	0.00378790398772679	0.00390812998848257	0.0040418968484754	0.00418061517991978	0.00431569764992457	0.00443974809246888	0.0045467030405701	0.00463179705819587	0.00469095743843224	0.00472099363278063	0.004722420994784	0.00470076338400257	0.00466616958125838	0.00463039383904827	0.00460376100445645	0.00459390177519665	0.00460490005817088	0.00463768857349061	0.00468949766805465	0.00475510945770673	0.00482886211687435	0.00490672801424062	0.00498672477776417	0.00506735069597393	0.0051463890977111	0.00522026979488932	0.00528508818952468	0.00533843030135443	0.00538099994367587	0.00541546067406173	0.00544505565760114	0.00547279259738891	0.00550080626933716	0.00553013671417427	0.00556107428742679	0.00559326091393446	0.00562579241910308	0.00565736639037709
15820OS	6	0.00355517478847405	0.00349412426774197	0.00348436694074274	0.00345561924451769	0.00341162877864352	0.0033479640424775	0.00326196662837837	0.00315700858170506	0.00304028606036549	0.0029220142351816	0.00281288616380001	0.00272081634785633	0.00264906760877546	0.00259698496090236	0.00256161252688669	0.00253977679845108	0.00252999759033267	0.0025320891624004	0.00254608639803409	0.00257098814466281	0.00260483117057176	0.00264586140136044	0.00269231647282724	0.00274287410257648	0.00279713490536208	0.00285513250153009	0.0029181399345085	0.00298787640176753	0.0030661352865428	0.00315391007075943	0.00325129151871007	0.00335704210455075	0.00346919687561604	0.00358598043642077	0.00370551836640892	0.00382621577750446	0.00394737980486393	0.00406928277468792	0.00419306658665399	0.00431880595323948	0.00444584294565197	0.00457382912673958	0.0047029589037322	0.00483447369261776	0.00496960946275267	0.00510923706999628	0.00525389160639044	0.00540346729312722
15833OS	7	0.00279794077970601	0.00277060586674803	0.0028147748922657	0.00286380043073601	0.0029173860803302	0.00297839791756509	0.00305058439166751	0.00313753177243707	0.00324160944909192	0.00336328828231103	0.00350076318552631	0.00365113851373441	0.003810610413498	0.00397461993904343	0.00413929700315939	0.00430073875909128	0.00445515937763738	0.00459914555701935	0.00473027473891392	0.00484799316572517	0.00495315747458639	0.00504753162567179	0.00513316430472109	0.00521227643259926	0.00528734549386442	0.00536082180584701	0.00543515020281346	0.00551127976467129	0.00558880725974928	0.00566565335951393	0.00573801393512286	0.00580302736888959	0.00586144237786515	0.00591819249737029	0.00598049306176089	0.00605580312519644	0.00614906297611132	0.00626143731607437	0.00639145716874558	0.00653543347451548	0.00668736939334663	0.00684117408331619	0.00699173486609144	0.00713594073903239	0.00727265270883401	0.00740185451521861	0.0075245869092786	0.00764200455736943
15844OD	5	0.00409552992659374	0.00409780049343675	0.00410951901992186	0.00413129426374468	0.00416130861296137	0.00419553033776996	0.00423118324948236	0.00426921139704165	0.0043142772737802	0.00437149205895796	0.00444191656952656	0.00452284814362472	0.00460912142340432	0.0046965050581971	0.00478450870293586	0.00487441079434576	0.00496754831253381	0.00506308619151011	0.00515638819514869	0.00524213591817877	0.00531661612384796	0.00537844007443537	0.00542918855467247	0.0054711306041156	0.00550723210397794	0.00553948250453211	0.00556871851052116	0.00559422500955916	0.0056139559928777	0.00562674961576042	0.00563264707974761	0.00563527004696884	0.00564171386305319	0.00565878614338006	0.00568799484007536	0.00572448116338005	0.00575870050045876	0.0057824687223713	0.00579280123130935	0.00578932297963865	0.00577315536146748	0.00574600799334063	0.00571105432079272	0.0056735942319658	0.00563877862535115	0.00561139798520678	0.00559408877988991	0.00558644011452931
15861OD	2	0.00278063731906248	0.0027955750893224	0.00281400205346646	0.00283467117975497	0.00285592741793359	0.0028761263994991	0.00289447622860172	0.00291116618929345	0.0029269618445753	0.0029420106152704	0.00295507289904659	0.00296421500360431	0.00296782186552097	0.00296558315965084	0.00295880323281752	0.00295022633166039	0.00294354422594568	0.00294298645195264	0.00295250129149225	0.0029752009888983	0.00301305401252029	0.00306648607127786	0.00313422085647904	0.00321394793489271	0.00330302259096902	0.003399496846709	0.00350253943473936	0.00361216385550897	0.00372913055265424	0.00385407602211893	0.00398646937360618	0.00412492048046311	0.00426813199865992	0.00441575367013188	0.0045677630390581	0.00472250093086102	0.00487603129488551	0.0050240439461078	0.00516382383162767	0.00529436580030614	0.00541582073158467	0.00552829722795433	0.00563156297597858	0.00572529516737245	0.00580904510647231	0.00588271041770656	0.00594636888892937	0.00599926188726862
15861OS	7	0.00273475908726192	0.00273092776868894	0.0027243985618088	0.00271874139886022	0.00271562190209081	0.00271698423026779	0.0027243127139531	0.00273911960708702	0.00276219084935248	0.00279308292319905	0.00282996597107649	0.00287117172551261	0.00291536868801637	0.00296179976623573	0.0030104041356392	0.00306241808226681	0.0031194916775099	0.00318267756910223	0.00325198742604866	0.00332664851915543	0.00340591367097254	0.00348893248870031	0.00357493198987881	0.00366330091657607	0.00375443986085131	0.00384923878287344	0.00394927236357003	0.00405677459202361	0.00417343337477911	0.00429967821063474	0.00443475279048759	0.0045785070932087	0.00473265154570943	0.00489787638432309	0.00507278409719714	0.0052533526516329	0.0054330328061445	0.00560637742580052	0.00577043908475213	0.00592580610158127	0.00607384790373491	0.00621500790714432	0.00634882628047749	0.00647489695362149	0.00659333354303657	0.00670431377435803	0.00680720049396841	0.00690041777336969
15865OD	4	0.00470605290032196	0.00468647357516789	0.00466860826106266	0.0046503829812361	0.00462896801485038	0.00460291697117819	0.00457273465151746	0.00454016797193711	0.00450668363563005	0.00447268983248524	0.00443921514688236	0.00440680631779413	0.00437562671412815	0.00434647122906583	0.00431983476369808	0.00429691431681384	0.00427885610603815	0.00426455148593662	0.00425230497063775	0.00424047559471492	0.00422768764523224	0.00421297129491077	0.00419506517975475	0.0041734107493602	0.00414815658510759	0.00412181386284442	0.00409743954993242	0.00407762641290548	0.00406288077290883	0.00405157845785001	0.00404168376273585	0.00403094090640178	0.00401946021965088	0.00400974469855162	0.00400514749152279	0.00400862951549084	0.00402023811728665	0.00403824008229725	0.00406076671261234	0.00408629973949037	0.00411402537765671	0.00414346073150946	0.00417593802873991	0.0042125774033277	0.00425295793258592	0.00429651280968692	0.00434281848645651	0.00439198870193902
15865OS	5	0.00363062195964979	0.00363185577362393	0.00364396584263186	0.0036587097151802	0.00367600660738724	0.00369545996621528	0.00371702406868669	0.00373972363302939	0.00376215667770744	0.00378313664347066	0.00380164872669396	0.00381778624080416	0.00383247536216409	0.00384640194523018	0.00385982428300024	0.00387393390066005	0.00389109720220554	0.00391380044693599	0.0039444274965589	0.00398493158922941	0.00403725386860147	0.00410348953983606	0.00418529059764366	0.00428426907424235	0.00440063623452054	0.004532660217535	0.00467816227709963	0.00483400621646213	0.00499788489272383	0.00516834232714328	0.00534393353178351	0.00552235037615415	0.00570050882401168	0.00587404697798922	0.00603771972879241	0.00618758015501367	0.00632151620228239	0.00643956348544928	0.00654319271879537	0.0066339872398242	0.0067120628835296	0.00677689224377175	0.00682945072122542	0.00687237756097735	0.0069091671100486	0.00694263980023207	0.00697459524601751	0.00700687686424426
15884OD	1	0.00405430583270733	0.00404160538103211	0.00402842351376648	0.00401448458724534	0.00400014636337436	0.00398595111914176	0.00397200570750626	0.0039578922758138	0.00394287570130187	0.0039262636450473	0.00390809222093297	0.00388894960935255	0.00386972377474448	0.00385167150412043	0.00383527267177196	0.00382096559237481	0.00380911496794497	0.00379911957961063	0.00379004930897904	0.00378081908735957	0.00377069317774514	0.00375977949806941	0.00374992288634822	0.00374406918836544	0.00374473980976244	0.00375388998195112	0.00377146441865613	0.00379628926725539	0.00382821546396135	0.00386812424638148	0.00391748532542057	0.00397642832516356	0.00404365781237898	0.0041172310253881	0.00419573502825141	0.00427845993057639	0.00436432655160457	0.00445163401262169	0.00453988300958659	0.00463040281463377	0.00472651658037321	0.00483248487622729	0.00495300895085131	0.00509279079653456	0.00525511394995706	0.00544160309933685	0.00565153204836348	0.00588132941853439
15884OS	3	0.00375694913298591	0.00373250534384564	0.00369384036329974	0.00365785473064189	0.00362263947239953	0.00359126792384027	0.00356395661595123	0.00354098261988802	0.00352220761459358	0.00350723147209191	0.00349639511745026	0.00349100981917177	0.00349279985558665	0.00350303871254859	0.00352184210689357	0.00354807814707425	0.00357961168146371	0.00361456701478495	0.00365222347394886	0.00369262873848393	0.00373668807538711	0.0037858280515615	0.00384162845668793	0.00390530154998517	0.00397733302380581	0.00405769485450771	0.00414610943101783	0.00424233373457913	0.00434591504829519	0.00445583627766674	0.00457028875719982	0.00468633333074596	0.00480034510365268	0.00490729405197821	0.00500043445235263	0.00507255641922455	0.00511791767923888	0.00513527928583033	0.00512888629629287	0.00510732334547119	0.00508047104837303	0.00505607875578455	0.00503908421494052	0.00503263128782097	0.00503905885328406	0.00506036420275778	0.00509750182828116	0.00515017189635883
15902OD	7	0.00324985882803552	0.00325312214701699	0.00327349877032114	0.00330588310157209	0.00334600150362115	0.00339255145279596	0.00344597017742852	0.00350662340866066	0.00357244367636136	0.00363948409540542	0.00370553814342687	0.00376948603832252	0.00383156460678457	0.0038930883099676	0.00395527982922088	0.00401921743752332	0.0040846013597105	0.00414925285166	0.00421049551504802	0.00426605465430577	0.0043155931660395	0.00435970979734279	0.00440022694831402	0.00444064755929324	0.00448399257765551	0.00453331966269802	0.00458836984878867	0.00464562496187944	0.00470093006226132	0.00475063569319405	0.00479455955544309	0.00483445616832603	0.00487396099119118	0.00491772927010582	0.00496916690756022	0.00503003723439956	0.00509770000158735	0.00516710799351356	0.00523526221666582	0.00530050697742247	0.0053631525559323	0.00542348737472156	0.00548116407526642	0.0055375986595006	0.00559506859359925	0.00565555882545183	0.00571920533501106	0.00578460700425517
15902OS	7	0.00304830903113667	0.00303796981289872	0.00303496834063671	0.00303942919979343	0.00305537645952852	0.00308074695156144	0.00311751386545	0.00316479309161981	0.00322066636023566	0.00328288935755478	0.00334939077842387	0.00341914155438028	0.00349227201086361	0.00357100368712674	0.00365689819994951	0.00375038831049318	0.00385218519894379	0.00396308561812685	0.00408369000630731	0.00421200950044297	0.00434188568421524	0.00446668007623443	0.00458193245928974	0.00468628174341079	0.0047808667573043	0.00486746654774557	0.00494776698764732	0.00502318766534247	0.00509517024126501	0.00516688911081256	0.00524141033892733	0.00532266657583642	0.00541331462512614	0.0055129137888495	0.00561935445352301	0.00572965398632952	0.00583988217351843	0.00594711567056211	0.00604978894439386	0.0061483994405617	0.00624446649912238	0.00633864942352967	0.00643063866871946	0.0065201079240015	0.0066063271030492	0.00668766512970226	0.00676160600745667	0.00682548565664446
15904OD	3	0.00360228806461176	0.00356671999003414	0.00353272439272161	0.00350052613771694	0.00346872766046481	0.00343656326409469	0.00340603596404105	0.00338028421789725	0.00336212548347472	0.00335261054509724	0.00335157480512738	0.00336016028622276	0.00338001456207515	0.0034119705358111	0.00345512191446827	0.00350668439020065	0.00356317473548959	0.00362173058122231	0.0036792637788834	0.00373176441036912	0.00377487712236921	0.00380595376631458	0.00382513945545992	0.00383507075059008	0.00384046296070699	0.00384643764861149	0.00385786715698504	0.00387830262827143	0.0039092970007164	0.00395050292201087	0.00399946483124201	0.00405360832963542	0.00411147599661209	0.00417263068618559	0.00423791309202163	0.00430791963388759	0.00438268172944668	0.00446198500067321	0.00454589313458211	0.00463502526691881	0.00472982428533568	0.00483064326613119	0.00493895699147372	0.00505564601404996	0.00518146410869865	0.00531637399074781	0.0054597069626102	0.00560882531613194
15904OS	1	0.00356061698128505	0.00361146848868987	0.00364639034179905	0.00368400795700326	0.00372273020064372	0.00376247281524198	0.00380282182764084	0.00384241514588584	0.00387964537430514	0.00391300427084391	0.00394065032312985	0.00396083999160684	0.00397280873682179	0.00397650352980639	0.00397294336952581	0.00396418033939552	0.00395318821891621	0.0039435774717059	0.00393918092360889	0.00394374500776056	0.00396048107558097	0.00399013183241528	0.0040321283632404	0.0040863094872184	0.00415371412550401	0.00423707294876291	0.00433715298958974	0.00445213366729471	0.00457813103133593	0.0047099738977047	0.00484296631953266	0.00497386677991627	0.00510066928490939	0.00522266479728487	0.00533934771557933	0.00545000667920238	0.00555426562145549	0.0056529034242387	0.00574687976657262	0.00583556718284558	0.00591638031736633	0.00598601606651632	0.00604280513435412	0.00608817605429239	0.00612460373738019	0.00615351924382152	0.00617489286699329	0.00618824087318981
15907OD	1	0.00306508377317594	0.00303962247070441	0.003016459686996	0.00299902461019713	0.00299063759461058	0.00299283577944077	0.0030045225581751	0.00302250838198095	0.00304359820753842	0.00306711148979842	0.00309463717463688	0.00312907572540192	0.00317404584263158	0.00323228545865045	0.00330525586471147	0.00339255806872314	0.003490143493431	0.00359365449824981	0.00369903299858631	0.00380222523251447	0.00390134463504165	0.00399469369200454	0.00408171300052375	0.00416367758725693	0.00424308637749185	0.00432401853383009	0.00441083935373159	0.00450606356730209	0.00460977587015617	0.00471948442904664	0.00483278093662843	0.00494858375660119	0.0050661723165652	0.00518617868699792	0.00530861139099361	0.00543221360304246	0.00555435533104536	0.00567003166400001	0.00577466302787152	0.00586528289268585	0.00594110905800198	0.00600219954788217	0.00605001219502406	0.00608810229311839	0.0061199986708474	0.00614931144242717	0.00617835045702503	0.00620693488762806
15907OS	4	0.001964875047052	0.00213058898381573	0.00222591443995004	0.00233057607162074	0.0024437958373964	0.00256202740519398	0.00268755239893957	0.00281908342545517	0.00295517356898366	0.0030949184431292	0.00323882809340995	0.00338771584823677	0.00354146782622329	0.00369907959200846	0.00385835418797679	0.00401689107663448	0.00417146016792038	0.00431665221285789	0.00444669743126883	0.00455784754183555	0.00465084795628603	0.0047306073795701	0.00480387015764977	0.00487765027613401	0.00495823632355887	0.00504921118310968	0.0051507802953189	0.00525979567079018	0.0053709598194785	0.00547927110470483	0.00558071710705692	0.00567261537094638	0.00575454769798181	0.00582764565576046	0.00589402323542106	0.00595679281212979	0.00601899235545534	0.00608163567882987	0.00614495138465798	0.00620921838967753	0.00627535267057045	0.00634539186994362	0.0064201785929938	0.00649821617437188	0.00657621247540705	0.006650253678269	0.00671720127074274	0.00677445116724629
15922OD	6	0.00414700573312841	0.00412772060740249	0.0041061466208868	0.00408328433840061	0.00406035520734322	0.00403896051319371	0.00402086522635198	0.00400727350319766	0.00399834673922763	0.00399360872240262	0.00399268466062338	0.0039954351705345	0.00400184921998172	0.00401188533612711	0.00402559703410746	0.00404365596522872	0.00406721757366301	0.00409743802917928	0.00413498021071275	0.00417959701460608	0.00423031909211633	0.00428584179288974	0.00434492545254144	0.00440623779350014	0.00446882176778601	0.00453254500733187	0.00459725653938866	0.00466256950940278	0.00472748216693925	0.00479083537818982	0.00485182278574718	0.00490995661070509	0.00496499251663331	0.00501689548992836	0.00506548503956658	0.00511076258235876	0.00515244725423989	0.00518953559274591	0.00522089971927019	0.00524638226822372	0.0052672304729621	0.0052855997437408	0.00530410540300957	0.00532528510946039	0.005351700094197	0.00538628016661038	0.0054327191053656	0.00549560702646893
15922OS	6	0.00331398587086965	0.00329177973196219	0.0032671825613219	0.0032452124701464	0.00322623599386557	0.00321011764297532	0.00319827313090853	0.00319179125797416	0.00319181054984788	0.00319933877102416	0.00321485561573434	0.00323824016028538	0.00326906146166966	0.00330670878647095	0.00335083387404641	0.00340176123380519	0.00346005248856919	0.00352600523337437	0.00359970440851789	0.00368117771039955	0.00377078633700448	0.00386880106844393	0.00397554106538131	0.00409109307852803	0.00421459058508384	0.00434444830744848	0.00447836253755936	0.00461379422141169	0.00474855343468758	0.00488100234352883	0.00501052065616478	0.00513700063825616	0.00525989832699575	0.005378123494763	0.00549056721649428	0.00559692221561872	0.00569767738196117	0.00579360726430543	0.00588547892341729	0.00597426633165204	0.00606051750321206	0.00614432179368071	0.00622497536778919	0.00630140233657864	0.00637219707159543	0.00643556593938679	0.0064901903402142	0.00653481616554397
15934OD	3	0.00258092946472633	0.00256828876910928	0.00255890894397385	0.00255372445952252	0.002554107258102	0.00256148979234711	0.00257700341331299	0.00260132632549206	0.00263490932685349	0.00267797354387613	0.00273014930531862	0.00278970885540303	0.00285419141923761	0.00292190063723621	0.00299273893042575	0.00306793279862955	0.00314793620653898	0.00323115687927606	0.00331445543141492	0.00339417869574294	0.00346721497726586	0.00353182742406572	0.0035877871495318	0.00363732958347506	0.00368555226906161	0.00373902548686943	0.00380394540597268	0.00388353350174056	0.00397737978188298	0.00408116075472495	0.00418903909935701	0.00429619296988672	0.00439891993203737	0.00449426139674531	0.00457918250661381	0.00465181734488832	0.00471219394053642	0.00476241680665991	0.00480595551111166	0.00484737083915484	0.00489076816049264	0.00493884155774653	0.00499315531209109	0.00505418458399725	0.00512260571903205	0.00519962593960998	0.00528675618229622	0.00538576505388747
15934OS	3	0.00238605274538103	0.00244706084952649	0.00250803430539059	0.00256544418718784	0.0026260379542427	0.00268693911958577	0.00274878895951134	0.00281189105389664	0.00287600268347361	0.00293988685831077	0.00300197855861517	0.00306157253603549	0.00311883839284044	0.00317531959455145	0.00323244545645886	0.00329020934445346	0.00334771716595988	0.00340420008747508	0.00345984646604652	0.00351512018897736	0.00356978428183424	0.0036235844546523	0.00367716796759106	0.00373258320366825	0.00379234487617748	0.00385836100760331	0.0039312615071243	0.00401067831739845	0.00409639580961871	0.00418923012608329	0.00429053628411046	0.00440163400654449	0.00452186839944244	0.00464671511981932	0.00476987007346735	0.00488562692069074	0.00499115509268441	0.00508622996965083	0.00517179076724941	0.00524856168003718	0.00531762103841216	0.0053816808439483	0.00544533623823667	0.00551317553631927	0.0055873286944236	0.00566717624171153	0.00574973941350603	0.00583100168509536
15936OD	1	0.00336557888511199	0.00335084909477161	0.00334521607421382	0.00334446339192328	0.00334495657672516	0.00334525891514844	0.00334564331369805	0.00334658254145014	0.00334759317439464	0.00334764454550734	0.00334639443980745	0.00334507515180852	0.00334592586572211	0.0033507216390189	0.00336059394467911	0.00337543996726358	0.00339398971186243	0.00341552787568723	0.00343965446410672	0.00346630392435346	0.00349593570995165	0.00352869021211766	0.00356505916851392	0.00360622297602557	0.00365398611469521	0.00370929934110038	0.00377150700294749	0.00383856522844093	0.00390763136065476	0.00397642855548233	0.00404409628369738	0.00411066977044914	0.00417649385083523	0.00424252666199997	0.0043093813829287	0.00437778156619496	0.00444882153893766	0.00452347711396418	0.00460197789575411	0.00468335057167099	0.00476556824304204	0.00484596468244658	0.00492266662165089	0.00499518582323178	0.00506435120210499	0.00513218993577854	0.00520075215192737	0.00527170664686464
15936OS	7	0.00336978288703859	0.00334688037143964	0.00339774711682159	0.00342933753065512	0.00345443949324881	0.00347447841294233	0.00348804190316549	0.00349756779594261	0.0035059097481716	0.00351776478891549	0.00353852714181	0.00357293810009211	0.00362248433892062	0.00368545983425042	0.00375909577192604	0.00383965333635741	0.0039239871524283	0.00400987700756067	0.00409551581795155	0.00418069739357392	0.00426644000903297	0.0043539566872388	0.00444416863621735	0.00453596761884573	0.00462679227468187	0.00471274669381781	0.00479081552374302	0.0048604206200371	0.00492300788947373	0.00498274100462267	0.00504460309032754	0.00511224533897445	0.00518808661850443	0.00527258814983435	0.00536565691053285	0.00546735676685176	0.00557646803472477	0.00569176506316598	0.00581192422067846	0.00593631404371356	0.00606311304877098	0.00618834238312375	0.00630811685095582	0.00641928354072933	0.00651952887295293	0.00660696091405093	0.00667967822555773	0.00673642237445952
15938OD	5	0.00307651596699886	0.00305236525807833	0.00303001584147396	0.00301588529370171	0.00301497129089739	0.00302893893984821	0.00305674154628941	0.00309756630474864	0.00315185342233305	0.00322171143183529	0.00330917882828501	0.00341351623312036	0.00353065973181907	0.00365523216468438	0.00378355567118756	0.00391547325580036	0.00405295503472962	0.00419704945422346	0.00434678922940655	0.00449916135863896	0.00465007121126936	0.00479714786282369	0.0049418333104488	0.00508753512817874	0.0052393361504198	0.00540266600926609	0.00558183793736391	0.00577934058059307	0.00599629808474151	0.0062310365732069	0.00648008567968283	0.00673882787081526	0.00700204501354863	0.0072675177210635	0.00753342878867933	0.00779652825355908	0.00805252563310514	0.00829605309173574	0.00852323827105119	0.0087325923632841	0.00892216411227929	0.00908853103729663	0.00922900620950935	0.00934399445585843	0.00943559242732375	0.00950620456768185	0.00955519674407123	0.00957840559464142
15938OS	7	0.00304447871832295	0.00307589297127469	0.00312274221967871	0.00317358830144501	0.00322632660104162	0.00328062854507816	0.00333572763936504	0.0033893850376338	0.00343967011552282	0.00348502905399186	0.00352635589208427	0.00356863443326351	0.00361786695927724	0.00367720934013695	0.00374847437903798	0.00383205872196388	0.00392604181406205	0.00402893777100885	0.00413918892452188	0.00425518931788095	0.00437555550678197	0.0044989983341415	0.00462199753351655	0.00473976587724568	0.00484909783263462	0.00494793869772431	0.0050380952001006	0.00512307333485299	0.00520683259566051	0.00529276471185327	0.00538134242145083	0.00547101629259971	0.00555950673311926	0.00564648771920523	0.00573373660395661	0.00582379554171875	0.00591947049667148	0.0060229171077129	0.00613662830273796	0.00625999517141746	0.00638669181764876	0.00650681047066923	0.00661131593070202	0.00669678260729148	0.0067665057659057	0.00682586660188124	0.00687817717450254	0.0069239155831529
15940OS	3	0.0027065912474425	0.00264134163639938	0.00261816931672325	0.00259835182122486	0.00257645885611225	0.00255523871222457	0.00253489728942943	0.00251634167872049	0.00249999101996375	0.00248577822357549	0.00247540833391841	0.00247262692706408	0.00248225421496934	0.00250629770861163	0.00254168727837457	0.00258203328786135	0.00262245925023171	0.00266252587311651	0.00270525058274471	0.00275596784214557	0.0028192132212849	0.00289678830991581	0.00298819277331493	0.00309157202756218	0.00320390165457619	0.00332170905295129	0.00344209824539466	0.00356369361944627	0.00368785314858138	0.00381759373989704	0.00395593780558841	0.00410356713504822	0.00425828274141265	0.00441545337673572	0.00457012806367826	0.00471826861977436	0.00485870211742804	0.00499305259671203	0.00512484032224008	0.00525608484194981	0.00538616298563956	0.00551388575726684	0.00563851270553446	0.00576044245638433	0.00588069149964347	0.00600017042223173	0.00612034619560907	0.00624238582828212
15941OD	1	0.00347384511538097	0.0034713907645938	0.0034682319683358	0.00346679367486771	0.00347059410954851	0.00348324653298377	0.00350734067020845	0.00354402631453766	0.00359275980221552	0.00365098715289013	0.00371512600108087	0.00378205157927935	0.00385074512933995	0.00392252302190304	0.00399919263287707	0.00408124744224743	0.00416664974922887	0.00425151329056356	0.00433211426457556	0.00440616716860571	0.00447202513934887	0.00452757494997926	0.00457042081894313	0.00459927423975132	0.00461598563091436	0.00462609875167898	0.00463658883402865	0.00465175775916611	0.00467123378405249	0.00469209038073647	0.00471218343281599	0.00473245563278568	0.00475523453962651	0.004781386090757	0.00481045076696987	0.00484098114442198	0.0048723075776605	0.00490640903316363	0.0049467544930234	0.00499664888250061	0.00505807222648674	0.0051301061898641	0.00520983208914666	0.00529241861593596	0.00537239147369102	0.00544623618519527	0.00551256167497447	0.00557101636949032
15941OS	6	0.00277407296460762	0.00277350283205274	0.00284357484628055	0.00291775819949083	0.00299073569293559	0.0030591705633649	0.00312319452013649	0.00318155345135146	0.00323386910112308	0.00328006543308289	0.00332127558082424	0.00335998329155684	0.00340047591952102	0.00344732203141152	0.00350303260421208	0.00356715310986222	0.00363637571140942	0.00370729811467917	0.00377868847798798	0.00385056386981423	0.00392304774633087	0.00399612208819062	0.00406903862788248	0.00414113985616106	0.00421261075270874	0.00428370138711288	0.00435465518435042	0.00442441170640927	0.0044906616701212	0.00455139663141943	0.00460606607164987	0.0046544198192553	0.00469633828654402	0.00473133314245004	0.00475837276054256	0.00477709393823408	0.00478803120785535	0.00479191030540423	0.00478913362303114	0.00477826671388152	0.00475737743537864	0.00472617791898611	0.00468748733408994	0.00464725646910574	0.00461222426674189	0.00458810016679812	0.00457870798386873	0.00458587216889643
15943OS	2	0.00245814213810189	0.00249856723198873	0.00248810659599715	0.00248000834908727	0.00247597879703672	0.00247644235275899	0.00248238992283633	0.00249443759898212	0.002513481586625	0.0025406920814417	0.00257741241022015	0.00262472331706613	0.00268320881726807	0.00275339529523561	0.0028362029372316	0.00293270037378504	0.00304251210441211	0.00316311883618637	0.00328994518440293	0.00341837535543536	0.00354523930578821	0.0036697922175797	0.00379377116140118	0.00391967021147257	0.00404973302154472	0.0041857047907469	0.00432891779130649	0.00448067283560874	0.00464148062207176	0.00481176347381699	0.00499211149665288	0.00518268835016324	0.00538322962702019	0.00559199442534699	0.00580629960279494	0.00602460676021753	0.00624545035407817	0.00646660734143523	0.00668434758628928	0.00689330780370442	0.00708706817924123	0.00725928424079719	0.00740597132292082	0.00752599867868219	0.00762093720255251	0.00769314023098586	0.00774424729682538	0.00777593927377005
15944OS	5	0.00493330323940637	0.00491582399740945	0.00488288295324256	0.0048595640515313	0.00484815558578025	0.00484163217364205	0.00484372027676019	0.00485349454044591	0.00486994820240032	0.0048931268951744	0.00492443671361372	0.00496502992562073	0.00501493977419817	0.00507367210224042	0.00514002146692443	0.00521234803977846	0.00528856723028357	0.00536633779562618	0.00544413062189263	0.00552001310789806	0.00559113976020702	0.00565404742327763	0.0057054371642577	0.00574370580961994	0.00576952444803506	0.00578486532932489	0.00579214342444111	0.00579326208315582	0.00578973964556067	0.00578363088846828	0.0057772160666681	0.00577281597214914	0.00577250427062209	0.0057763796046885	0.00578190501520009	0.00578561874714243	0.00578493544941275	0.00577980151148648	0.00577290755831379	0.00576764987415585	0.00576630174413888	0.00576973823238865	0.00577738818576406	0.00578821333443737	0.00580158052025562	0.0058175187863747	0.0058368327332087	0.00586045291145524
15945OD	6	0.00331439477394205	0.0032678663722075	0.00322639751254442	0.00319013681195701	0.0031578056379972	0.00312654509568452	0.00309316167346844	0.00305618434334642	0.00301684193862279	0.00297821813371002	0.00294346608736439	0.00291477756012732	0.00289406405364163	0.0028830221228394	0.00288245472499127	0.00289095199517711	0.00290536581723064	0.00292232758076725	0.0029389343565044	0.00295347330262482	0.00296506274740097	0.00297376370244002	0.00298003022147009	0.00298423317743705	0.00298746454573264	0.00299192274412692	0.00300018913635442	0.00301427567302181	0.00303481226955595	0.00306132987727395	0.00309416841218521	0.00313500302839956	0.00318682074922403	0.00325236916933772	0.0033324415461053	0.00342528298356252	0.00352740382282095	0.00363586488041751	0.00374902677455591	0.00386736289291739	0.00399238108187559	0.0041254984486251	0.0042671640405264	0.0044159472350582	0.00456975263959161	0.00472656444419336	0.00488434886605932	0.00504085754777688
15945OS	6	0.00309671908125947	0.00310652637597238	0.00312039119791979	0.00313768643496191	0.00315618543158828	0.00317492645443315	0.00319400297611678	0.00321280911175915	0.00323145159122312	0.00324960591815278	0.00326586972703082	0.00327862840324969	0.00328717906220672	0.0032936559309162	0.00330238061970926	0.00331729204194395	0.00333938569165371	0.00336585189143705	0.00339135199917494	0.00340981539567288	0.00341625270226307	0.0034086738878292	0.00338798128232017	0.00335711974685305	0.00331997643228141	0.00328048652504732	0.00324247555210952	0.0032094326140218	0.00318495800566415	0.0031728284847774	0.00317676319421338	0.00319914203674209	0.00324019824286436	0.00329742218179031	0.00336705945923403	0.00344611690031806	0.00353324301560143	0.00362887005681696	0.0037335240490177	0.00384671840683508	0.00396683506985592	0.0040916181862723	0.00421963665462434	0.00434989117462482	0.00448141687172017	0.00461271623874127	0.00474150569875953	0.00486568818617793
15959OD	5	0.00337243329380058	0.00336009337493523	0.00335386215453068	0.00335075766466284	0.00335072707159456	0.00335667464280449	0.00337226460721032	0.00339979083458746	0.00343893473056169	0.00348825574045895	0.003547098133865	0.0036153286028309	0.00369324794064315	0.0037804449728876	0.00387631388916906	0.00397938007405128	0.00408615360854671	0.0041926292751364	0.00429541647782679	0.00439224911171873	0.00448322307098785	0.00456899928758919	0.00464948967160208	0.00472467560360973	0.00479332377029732	0.0048560729931839	0.00491536536263248	0.0049748556491536	0.00503970058565876	0.00511353609776385	0.0051986811979686	0.00529507499559018	0.00539962932263601	0.00550899969333334	0.00561974363623238	0.00572982796505556	0.00583805305210171	0.00594294684966084	0.00604388533805737	0.00614125693204881	0.006235290796828	0.00632428376988618	0.00640454461550149	0.00647309927885619	0.00652836073019817	0.00656967458031769	0.00659614015793307	0.00660710127778684
15959OS	2	0.00220194287516475	0.00229912120797198	0.00227583203074565	0.00225752165868423	0.00225095747162819	0.00225761103217382	0.00227482270426449	0.00229900773051959	0.00232679943073331	0.00235625480493476	0.00238778182174897	0.00242477220337653	0.00247099954259928	0.00252848783773749	0.00259886294849182	0.00268312792202307	0.00278153637084336	0.00289403648547262	0.00301774103602963	0.00314966887141798	0.00328794449130869	0.00342996508281453	0.00357358000108914	0.00371642603835576	0.0038570324235462	0.00399583230767981	0.00413497816893665	0.00427735082968664	0.0044264144684879	0.00458392765520127	0.00474804583234447	0.00491528891347646	0.00508034544002584	0.00523719410941953	0.00538100748148404	0.00550950640099158	0.00562241427466389	0.00572173390658888	0.00581061115895363	0.00589242574063809	0.00596958030763162	0.00604269854335846	0.00611166469955561	0.00617754795565591	0.00624244816848351	0.00630836472573653	0.00637683924736723	0.0064492681598137
15960OD	4	0.00337566980388618	0.00334081545979907	0.00331528969467768	0.00329196997492419	0.00326397374140641	0.00322917708900648	0.00318923911764792	0.00314832583278445	0.00311009813789271	0.00307642064419293	0.00304989417239616	0.00303204701634648	0.00302389923040124	0.00302769527102717	0.00304618117601858	0.00308340114235767	0.00314331385973612	0.00322597771019918	0.00332954939004857	0.00345201606589278	0.00359033763918414	0.00374227511452363	0.00390449786385351	0.0040730998730382	0.00424618197411066	0.0044237484416409	0.00460612867883071	0.00479247050486292	0.00498086775461194	0.00516686707652977	0.00534554273406036	0.00551265376934562	0.00566501094354334	0.00580305557908002	0.00592770748361297	0.00603923795020448	0.00613775807353394	0.00622230630664839	0.00629242172342424	0.00634765028719355	0.00638692063110279	0.00640974300172381	0.00641642598028238	0.00640971604068133	0.00639424273114925	0.00637484414984634	0.00635572990072154	0.00633876796909807
15960OS	4	0.00286315693310099	0.00290343024217702	0.00297423021591868	0.00302171745456092	0.00306662898809052	0.00310725545501137	0.00314211021389528	0.00317264748165355	0.00320112963427644	0.00323302644682488	0.00327529581520656	0.0033350450441601	0.00341487935960042	0.00351406804787812	0.00363195651783179	0.003767972926165	0.00392039437968032	0.00408364932216261	0.0042485877540971	0.00440672351349666	0.00455281491003884	0.00468447189853194	0.00480175846560826	0.00490575981281624	0.00499826184733902	0.00508264619823703	0.00516440309993458	0.00524972237937046	0.00534419218998718	0.00545080438027754	0.0055691680565537	0.00569716274609636	0.00583190347062464	0.00596871403157018	0.00610298361639894	0.00622978843730583	0.00634361132271237	0.00644124801909055	0.00652175428218855	0.00658650365259432	0.00663648659927814	0.00667144159054992	0.00669152138527019	0.00669848354339708	0.00669543823134795	0.00668504682893096	0.00666821385480805	0.0066433802862851
15962OS	4	0.0031947491521506	0.00327246227609664	0.00322869738028204	0.00318852386624969	0.00314959607053571	0.00311291336351104	0.00307996894382224	0.00305259375544352	0.00303410963588808	0.00302914544824139	0.00304317367116014	0.00307834642783478	0.00313441231091608	0.00321233564614676	0.00331436821966982	0.00344344462975701	0.00359939018045644	0.0037773006411256	0.00396764650077076	0.00415964782303404	0.00434322879181007	0.0045098045168094	0.00465322664408718	0.00477015055402868	0.00486143637183194	0.0049327765377474	0.00499208927644766	0.0050461462219811	0.00509852365054767	0.00515177304992919	0.00520963780989916	0.00527456371950933	0.00534957372693567	0.00543613399624361	0.00553106924042781	0.00563105176641013	0.00573138783994517	0.00582989617029714	0.00592789653509769	0.00602735526909586	0.00613020912796502	0.00623727739319464	0.00634672960227407	0.00645352806501959	0.00655065086165533	0.00663136711308005	0.00669146394339559	0.00672940110501559
15990OD	1	0.00314208750853535	0.0030547664986987	0.00298218374575879	0.0029289657911109	0.00289559536645966	0.00288021177055392	0.00287972682446483	0.00289085422347887	0.00291024061099232	0.00293559675716892	0.00296725285179287	0.00300812031127224	0.00306258426185012	0.00313451133308552	0.00322661711009855	0.00333911223877896	0.00346990023112182	0.00361628982942371	0.00377613102864963	0.00394845216388132	0.00413390735360755	0.00433194828706619	0.00453958423467802	0.00475247946658509	0.00496468781409748	0.00516923458240453	0.00535486270775152	0.00550508792601328	0.00560059342818336	0.0056265454245466	0.00558027442944128	0.00547379948494332	0.00532892645036207	0.0051711246807392	0.0050220861383754	0.00489717443630809	0.00480785030825443	0.00475814405718681	0.00474494513848245	0.00476077477468718	0.00479736703834915	0.00484874803988948	0.0049117371693425	0.00498426344109948	0.00506465666286871	0.00515038490581178	0.00523923378341147	0.00532992604158531
16051OD	5	0.00301772021936661	0.00298638322816076	0.00296594772941103	0.00295767595347783	0.00296058117885257	0.00297218106134109	0.0029898813485098	0.00301164513469665	0.00303630594426466	0.0030636812080895	0.00309465860131762	0.00313012644583426	0.00317065189229802	0.00321605455666442	0.00326538106746343	0.00331880616566326	0.00337802627886441	0.00344567377970486	0.00352294057037548	0.00360920959478781	0.0037033505311243	0.00380556498057366	0.00391808701066697	0.00404280830243363	0.00417858497123352	0.00432180103511679	0.00446848744883443	0.00461664879707333	0.00476759334640621	0.00492350330563362	0.00508560755320823	0.00525412506815244	0.00542884195376392	0.00561001793360832	0.00579866986423076	0.00599583132018697	0.00620129946849383	0.00641169181859355	0.00662132119637289	0.00682392266755327	0.00701427811747255	0.00718838178630616	0.00734363912441969	0.00748027633337502	0.00759949652114044	0.00770254405986157	0.00778931141332786	0.00785814572469317
16051OS	7	0.00314888567287901	0.00324164882116475	0.00324314578797746	0.00324307511937325	0.00324253964604155	0.00324518856240201	0.00325143999930361	0.0032633182159304	0.00328293922853862	0.00331210056270252	0.00335184381912228	0.00340247836634708	0.0034619472110089	0.00352693245552066	0.00359519172450465	0.00366524395592799	0.00373757696049569	0.00381520711517574	0.0039017818230574	0.00399887848913428	0.00410567006071866	0.00421940420625083	0.00433737415519073	0.00445901528268346	0.00458624158801143	0.00472302762580077	0.00487398441077686	0.00504126738914949	0.00522417095050217	0.00541980318016392	0.00562458567229294	0.00583683237750097	0.00605497957192508	0.00627432855252852	0.00648720813517503	0.00668595319853358	0.00686638715445616	0.00702914226810202	0.00717852170186579	0.00731968036057512	0.00745448263028004	0.00758191423324001	0.00770122285206384	0.00781267880802169	0.00791648499720445	0.00801094071896163	0.00809184528078842	0.00815343010861031
16054OD	5	0.00328302126450497	0.00328169400082376	0.00328029524047091	0.00327549901037448	0.00326658369493437	0.00325619591838197	0.00324931002765794	0.00325064015230463	0.00326243491276904	0.00328460990141454	0.00331625450955045	0.00335762797498048	0.00340917190260289	0.00347031427784671	0.00353995268145187	0.00361678899496466	0.00370128751188394	0.00379456896622638	0.00389552109472189	0.00400132054329091	0.00410818023591134	0.00421394864872688	0.00432008877648725	0.00443150434835007	0.0045535809235458	0.00468989513920878	0.00484004414164591	0.00500023332019642	0.00516491677339192	0.00532797486403623	0.00548499411343818	0.00563311396123437	0.00577192813201704	0.00590390164508423	0.00603358024270547	0.0061665053884195	0.00630525605721246	0.00644775881585291	0.00658566169360195	0.00670779941564061	0.00680673308492851	0.00688046441092027	0.00693385692506418	0.00697585522306542	0.00701420113929915	0.00705137322428577	0.00708234567490395	0.00709725550493173
16054OS	7	0.00370484927840098	0.00365427860949488	0.00358632719541928	0.003522208766271	0.00347020424057847	0.00340907502782976	0.00334921489309523	0.00329633089412592	0.00325820676539377	0.00324180895549986	0.00324938232311853	0.00327814926844684	0.00332292854727259	0.0033799691860458	0.00344555469046761	0.00351738210312428	0.00359336462371249	0.00367210181010072	0.0037553374510205	0.00384733071592633	0.00395223522496003	0.0040712294089657	0.00420392675560442	0.00434907758323161	0.00450499243719614	0.00467010694959367	0.00484270046406758	0.00502159138023063	0.00520475641648173	0.00538862995362386	0.00556800100928362	0.00573859313801274	0.00589814062783543	0.00604725665750672	0.00618762733359986	0.00632075143563619	0.00644711720991324	0.00656586739860985	0.0066764635210353	0.00677851738089313	0.00686940807459724	0.00694649877810956	0.00700845067024233	0.0070564661936636	0.0070949289697844	0.0071293982075284	0.00716546616238402	0.0072072214854714
16121OD	3	0.00364825118197071	0.00366571057561858	0.00368817393862834	0.00371189478053943	0.00373310572448219	0.00375074402846879	0.00376799885404844	0.00379014695302299	0.00382106594961491	0.00385974380524548	0.00390057641984577	0.00393760551828501	0.00396658559436449	0.00398638526479069	0.00399828740769927	0.00400389770498126	0.00400453969189206	0.00400129961346673	0.00399606035513739	0.00399256997000954	0.00399585502659309	0.00401031364829822	0.00403771942713476	0.00407723674830606	0.00412688877756409	0.00418351219120186	0.00424359504726272	0.00430373271763964	0.00436111815833839	0.0044133103411727	0.00445839515616255	0.00449544784436999	0.0045252273876162	0.00455071999372617	0.00457573796102563	0.00460286549066648	0.00463007066391549	0.00465259041556024	0.00466651167918995	0.00467106601206049	0.00466916705323241	0.00466537155208911	0.00466440289733717	0.00467099854815858	0.00468988876589582	0.00472510875008682	0.00477927514386018	0.00485278545774088
16121OS	6	0.00285026128633952	0.00283691389854142	0.00279433895611956	0.0027643112092127	0.00274111343942787	0.00273055730972871	0.00273510925371991	0.00275607212791971	0.00279286793057515	0.00284361566095082	0.00290717406594661	0.00298344340990224	0.00307332385973329	0.00317557479126518	0.00328444576437355	0.00339139191598533	0.00348767635661001	0.00356713194907318	0.00362855598918634	0.00367396497951774	0.00370674573978036	0.00372949177857791	0.0037431885115626	0.00374766245257683	0.0037419133650964	0.00372582225781648	0.00370135988851156	0.003672778680158	0.0036457713473071	0.00362621233827236	0.00361920129834852	0.00362712783617368	0.00364999228569617	0.00368595628433574	0.00373248593786124	0.00378657896653019	0.00384646990500633	0.00391260476885852	0.00398636457076927	0.0040691565475563	0.00416075464990119	0.00426009038101552	0.00436644055281192	0.00447985261812262	0.00460151849062219	0.00473229885626145	0.00487191352166816	0.00501749939768302
16135OD	3	0.0032175561341819	0.00320363093456446	0.00318657723292265	0.00316553364712509	0.0031414591370291	0.00311661470434434	0.00309413914740171	0.00307681542010394	0.00306657863511222	0.00306424021648945	0.00306888349799298	0.00307937052641322	0.0030947633450202	0.00311485798902951	0.00314062157841026	0.00317327183994124	0.00321365103034925	0.00326159832534034	0.00331536688778979	0.00337250832837866	0.00343030802406772	0.00348657598451709	0.00354107987232333	0.00359506452037166	0.00365040103606401	0.00370927145944688	0.00377339001152457	0.00384365782285451	0.00392001152675525	0.00400173245714798	0.00408808499827506	0.00417854842492504	0.00427310063622495	0.00437241316361118	0.00447726365646364	0.00458667601367285	0.00469717194615268	0.00480410103705309	0.0049050767037823	0.00500096436519555	0.00509466838555655	0.00518930782658148	0.005286466215209	0.00538669820033503	0.00549007829334375	0.00559623366059717	0.00570419037823195	0.0058126564042197
16135OS	6	0.00321931226717664	0.00320950526049652	0.00322132761694386	0.00323783424737757	0.00325498391724157	0.00327210919770533	0.00328989109609972	0.00330802550894082	0.00332679241359338	0.0033460891669749	0.00336584280369929	0.00338641482882064	0.00340845260890057	0.00343335442588206	0.00346168631263395	0.00349296887843184	0.00352639265872108	0.00356117994139898	0.00359706518672883	0.00363391671764763	0.00367185451473673	0.0037116020214473	0.00375372330926726	0.00379863738937747	0.00384707829693807	0.00389944358131433	0.003956590250078	0.00401978960685719	0.00408885009767286	0.00416278649959534	0.00424027323908528	0.00432057900575257	0.0044040684804004	0.00449066174022014	0.00457995779933581	0.00467123777825456	0.00476400786248087	0.00485886641680581	0.00495633112738102	0.00505540204139426	0.00515227887559048	0.00524156690022474	0.00531886837046874	0.00538271563674801	0.00543502962792668	0.00547971677361805	0.00552088762940011	0.0055618352505551
16136OD	3	0.00289854598817919	0.00292496576114972	0.00295492385026939	0.00298311551279487	0.00300728125429397	0.00303033202331273	0.00305797303918535	0.00309577784211866	0.00314586152228169	0.00320668545062727	0.00327680996676829	0.00335313484244381	0.00343094251214458	0.00350511682997204	0.00357126617915921	0.00362900907482125	0.00368202048827938	0.00373453320467469	0.00379120615571679	0.00385487410935958	0.0039250080471286	0.00399978020881896	0.00407686410747294	0.00415475462218214	0.004232194470338	0.00430821032057365	0.0043813243054252	0.00445002912671727	0.00451342634314961	0.00457187669817012	0.0046241251438379	0.00466925003710406	0.00470737689543044	0.00473998843564826	0.00476983556728417	0.00479886019673328	0.0048275757888665	0.00485532934964844	0.00488206411574969	0.00490787653811797	0.00493162716585412	0.00495021626948928	0.00496039466997005	0.00496250594398387	0.00495961755984102	0.00495607561953203	0.00495676299261298	0.00496522310191373
16136OS	2	0.00255537154702962	0.00266544882084501	0.00269362010286613	0.0027335454208805	0.0027848264653978	0.00284168810524411	0.00290463620279428	0.00296843039217562	0.00302729022098804	0.00307614024129697	0.0031108312190998	0.00313077824344608	0.00313790465602733	0.00313581286156809	0.00312887228273936	0.00312091722047529	0.00311372880706754	0.00310956785286925	0.00311149232292227	0.00312175288076284	0.00314209894012531	0.00317270750401553	0.00321376615040086	0.00326602217726567	0.00333042821907306	0.00340671040034851	0.00349374252565284	0.00359004659331275	0.00369532964061762	0.0038097860557763	0.00393246413021482	0.0040614256595065	0.00419261293558224	0.00431915041752488	0.00443296053465088	0.00452835989051937	0.00460329465423463	0.00466079360740358	0.00470697977085996	0.00474889642541723	0.00479260483151853	0.00484217655182457	0.00490069072871836	0.00497096705526257	0.00505615566781309	0.00515770652984246	0.00527368022208998	0.00539884456193997
16137OS	7	0.00434613427434227	0.00405478963015262	0.00413761170982533	0.00422256077545589	0.00427531695252149	0.00429651562548496	0.00428538470915736	0.00424504697220043	0.00418399902668067	0.00411343855893353	0.00404632419478641	0.00399674525787187	0.00397400909351776	0.00398005925170257	0.00400999490743645	0.00405281958053066	0.00409605051306795	0.00412894781186203	0.00414443793278074	0.00414137893454201	0.0041265715314906	0.00411108134877028	0.00410759181188825	0.00412678377584462	0.00417479903956186	0.00425312517418776	0.00435763278217577	0.00448115347380165	0.0046167574002762	0.0047603275773458	0.00490958747462959	0.00506265152750081	0.00521789668908159	0.00537227860149096	0.00552399965040139	0.00567348011759768	0.00582112531342689	0.00596610746945794	0.0061053666206985	0.00623669346808031	0.00635730159594565	0.00646341780689459	0.00655244144101595	0.00662248998624062	0.00667322377655735	0.00670532921365029	0.00672028942115916	0.00672137693730311
16138OD	1	0.00411894506594337	0.00409068360632806	0.00406277553405988	0.00403821494605919	0.00401866817289719	0.00400384235585928	0.00399207757866234	0.00398110393477032	0.00396899601669839	0.00395313291914033	0.00393168787760962	0.0039057398070921	0.00387848133186735	0.00385444184941712	0.00383627511233967	0.00382510984180931	0.00382036166985568	0.00381975885056411	0.00382077721948253	0.00382116432237813	0.00382044330513988	0.00381793783958416	0.00381327005806513	0.00380838807524019	0.00380602699480344	0.00381130726324856	0.00382844736204952	0.00385922461738007	0.00390363620304805	0.00395889922289817	0.00402232380102838	0.0040918473489225	0.00416741314921021	0.00425083561377378	0.00434349169272607	0.00444484901410466	0.00454993409689537	0.00465328521054301	0.00475149540567453	0.00484318826394056	0.00492914027510007	0.00501045455024922	0.00508821848295034	0.00516321476628857	0.00523667312163073	0.00531056139641826	0.00538724224545652	0.00546806863545342
16138OS	2	0.00194494122845448	0.00190711739789354	0.00192644427709078	0.00194684731435193	0.00196608500439257	0.00198197360341701	0.00199532277914827	0.00200665176176277	0.00201752838445366	0.00203127802338869	0.00205205936525831	0.00208343819492104	0.00212639286425281	0.00217843518563292	0.0022356961768214	0.00229556665691826	0.00235768728995162	0.00242311088298312	0.00249382208747758	0.0025716174932336	0.002657540348244	0.00275074206224587	0.00284800321397386	0.00294546112905669	0.00304069431180582	0.00313459783473987	0.00322993903118465	0.00333022164481378	0.00343783489527379	0.00355364732132722	0.00367760172526693	0.00380953200949039	0.00394823201475854	0.00409295116233542	0.00424269550539159	0.00439519366002302	0.00454824135033941	0.00469914687799913	0.00484561551710201	0.00498725186046583	0.00512377706859271	0.00525586617529543	0.00538541574522816	0.00551539799496647	0.00565022946109449	0.00579349993871907	0.00594690399479736	0.00610868953864443
16145OD	6	0.00375125967902303	0.00375276479087462	0.00374505556601816	0.00372553008095092	0.00369428855824384	0.00365541747978839	0.00361563443898761	0.00358211410394447	0.0035594542317065	0.00354809044928888	0.00354612515872644	0.00354951638764349	0.00355446495703316	0.00355941618483842	0.00356436379180283	0.0035707945142759	0.00357946058838543	0.00358876451248641	0.00359661475007278	0.00360130576385425	0.00360302078444347	0.00360283268107933	0.00360222355986071	0.00360344789513187	0.00360964202316415	0.00362458276590149	0.00365112932206321	0.0036891788864443	0.00373591003892692	0.00378731052713047	0.00384085623698187	0.00389798130336454	0.00396233436681885	0.0040367335236853	0.00412018951750321	0.00420788082356371	0.00429412361747153	0.00437699342610453	0.0044582139045979	0.00454132804648014	0.00462956260749656	0.00472450356898606	0.00482658239755859	0.00493449035097451	0.00504612365249722	0.00516099680026439	0.00527941044986379	0.00540069226616715
16145OS	6	0.00249356210224122	0.00249822107580642	0.00247994669830163	0.00246417481330279	0.00245253283113853	0.00244779982447968	0.0024523586035851	0.00246894966819128	0.00249851081132583	0.00253941826399198	0.00258951548510047	0.00264755069837738	0.00271341932131643	0.0027858983305488	0.0028600301296218	0.00293011850126915	0.00299210764163651	0.00304438027228766	0.00308833356068855	0.00312599039479734	0.0031591122699969	0.00318868305307071	0.00321486053213751	0.0032379529436694	0.00325900067488956	0.00328028298284545	0.00330469944676936	0.00333546219281235	0.00337503635432331	0.0034241227537149	0.00348252728032691	0.00354899782406003	0.00362163171654488	0.00369799418936273	0.00377574434490678	0.00385278533679668	0.00392868746151891	0.00400436551329098	0.00408130306178044	0.00415867045287731	0.00423359851620386	0.00430288275820372	0.00436452760163971	0.00441840712114491	0.00446489134016539	0.0045046930461174	0.00453950391949566	0.00457111258631406
16147OD	3	0.0038552312438551	0.00386305461325673	0.00386986093929193	0.00387318654016693	0.0038689444609216	0.00385355162052004	0.00382728690581966	0.00379548777904397	0.00376577668711702	0.00374306506332592	0.00372642599813737	0.00371147356771964	0.00369460190848995	0.00367500127708069	0.00365462063090515	0.00363742163157559	0.00362842695727149	0.00363209722145315	0.00365148317330259	0.00368604063557659	0.00373216880463791	0.00378510608981114	0.00384047106436222	0.00389618812726362	0.00395264828580625	0.00401112115139053	0.00407236078239923	0.00413620721632958	0.00420113178109798	0.00426509538972204	0.00432674077577301	0.00438662636393625	0.00444714442965621	0.00451127611801588	0.0045818507458843	0.00466020791678484	0.00474574236173867	0.00483758305091993	0.00493554163638422	0.0050405871559754	0.00515402765962393	0.00527588996219845	0.00540545953969398	0.00554068949490322	0.0056783375597058	0.00581594465458423	0.00595231571279072	0.00608667393603559
16147OS	3	0.00307687736323011	0.00306909821216506	0.0030610826314274	0.00304871501233594	0.00303600481091081	0.0030237978506622	0.00301217583379417	0.00300204808050221	0.00299401066066757	0.00298754817812356	0.00298124795986946	0.00297393572172426	0.00296608299603085	0.00296023452173042	0.0029588405521879	0.00296211485518728	0.00296788657908439	0.00297380722575552	0.00297957766905775	0.00298745799966073	0.00300061189271914	0.00302163636705243	0.00305248160811546	0.00309376236541683	0.00314421382386688	0.00320148936421668	0.00326374271733483	0.00333010105935275	0.00340042357500406	0.00347390551764661	0.00354882273371998	0.00362284243214223	0.00369459834987512	0.00376458343442015	0.00383427474849331	0.00390549959437413	0.00397997667964561	0.00405933699929426	0.00414579752143097	0.0042399700217245	0.00434033284992966	0.00444362036995265	0.00454607876562338	0.00464565816325884	0.00474202327402119	0.00483570619072648	0.0049273120803712	0.00501770573331736
16164OD	1	0.00363022362097352	0.00363160026599344	0.00364610127047614	0.00367282811237237	0.00370957912820133	0.00375278530215274	0.00379846292070316	0.00384296349796536	0.00388356525099696	0.00391847588602653	0.00394598850206637	0.00396549274168354	0.00397771118605097	0.00398347462309999	0.00398383982303779	0.00398008457519212	0.00397406576489088	0.00396811366348336	0.00396402709674471	0.00396283295500884	0.00396493208998959	0.00397046294587012	0.0039796581804371	0.00399295316128551	0.00401030497858715	0.00403142500801665	0.00405578209101399	0.00408319455858193	0.00411406394834944	0.00414836609275405	0.00418543445134738	0.00422448953997339	0.00426568030801877	0.00431020591023733	0.00435949531213534	0.00441417499015101	0.00447469355952719	0.00454188188967801	0.00461654871344494	0.00469871260161497	0.00478726080406443	0.0048796406086306	0.00497281557124294	0.00506389856814691	0.00515045874900012	0.00523150691839612	0.00530725319499945	0.00537794748055149
16164OS	3	0.00284387485016557	0.00282129396875197	0.00281647757989136	0.0028127506371361	0.00280848185912173	0.00280385878069842	0.00279914546550529	0.00279470115008977	0.00279132924663898	0.00279021101863186	0.00279304784986431	0.00280185922995804	0.00281902135769796	0.00284711315927001	0.00288783285726259	0.00294107977207494	0.00300505048227916	0.00307755180244218	0.00315721687750753	0.00324398359279827	0.00333831536913226	0.00343982775938871	0.00354686070595042	0.00365714945107052	0.00376913843548931	0.00388189140512658	0.00399463976288072	0.00410717964702174	0.00421899294038527	0.00433003412180925	0.00444120812930898	0.00455322107812102	0.00466592279394188	0.00477817594820188	0.0048895965457041	0.00500010733571127	0.0051099288672424	0.00521948452291969	0.00532752329272285	0.00543108100456968	0.0055266604342594	0.00561247985496968	0.00569005311225682	0.0057636122924358	0.00583749772888769	0.00591354526179951	0.00599072015158071	0.00606680772268819
16165OD	1	0.0033826657449451	0.00341733200028841	0.00345748847303443	0.00349992464371294	0.003539879194828	0.00357293647945517	0.00359795617438142	0.00361716859738401	0.00363402791063391	0.00365018064203033	0.00366401054274991	0.0036740685897061	0.00368132848108772	0.00368894599722121	0.00370063115325193	0.00371824121021516	0.00374143248779509	0.00376768299854264	0.00379504121064827	0.0038234642348143	0.0038543531983645	0.00388843926020115	0.00392490266421997	0.00396317326620349	0.00400335553007005	0.00404857690622448	0.0041018219023506	0.00416387254031749	0.00423341558021407	0.0043076547666145	0.00438522528210906	0.00446628245516372	0.00455244035938995	0.00464431395532559	0.0047402650049051	0.00483662669686447	0.00493052896242873	0.00502199645136452	0.00511330745783385	0.00520674861641874	0.00530456705062139	0.00540778757769069	0.00551529314412215	0.00562379050916109	0.00572866021042663	0.00582667448167408	0.00591654304444046	0.00599784909271862
16165OS	2	0.0025530607706313	0.00262000765649962	0.00264657355955518	0.00267343572829833	0.00270549604832344	0.00274142493622146	0.00278245782104981	0.00282868572797217	0.00288013875166861	0.00293577097531881	0.00299432238927053	0.00305540950805642	0.00312055635547695	0.00319369248214732	0.00327816289813878	0.0033737937276524	0.00347615412923067	0.00357857193778892	0.00367530842215783	0.00376358966331963	0.00384376255772972	0.00391872224876702	0.00399161378094093	0.00406486784284121	0.00414075103705622	0.00422058202492551	0.00430450218525108	0.00439172320812678	0.00447958461234887	0.00456548858281969	0.00464821209479824	0.0047277641241131	0.00480473670964075	0.00488000008551824	0.00495438189028674	0.00502867166905815	0.00510349376292344	0.00517953351471903	0.0052571442487211	0.00533460630987275	0.00540817272839117	0.00547393754450774	0.00553034845137708	0.00557961058426449	0.0056268000260335	0.00567668414203571	0.00573148452269435	0.0057909724949986
16210OD	5	0.00418328513919429	0.00426032745321495	0.00433775897592562	0.00440763606792326	0.00446726660616526	0.0045192747422212	0.0045694456776704	0.0046231075233094	0.00468364190852131	0.00475287907565761	0.00483062429188914	0.00491532339939541	0.00500392508257836	0.00509465405008637	0.00518645732170777	0.00528034054408925	0.0053789795574198	0.00548463971398681	0.00559779775035988	0.00571624359148953	0.00583719708145494	0.00595824590666794	0.00607810890351565	0.00619558180894879	0.00630743382952047	0.00640955079736837	0.00649863277222181	0.0065753471052829	0.00664473958854223	0.0067120164426658	0.00678087860587405	0.00685102613356861	0.00691882418648508	0.00697933574620645	0.00702825016689116	0.007064475706332	0.00708822336680471	0.00710022047591782	0.00710038401949618	0.00708810150572274	0.00706474810616071	0.00703245216429152	0.0069928992470667	0.00694746331941556	0.00689629853104843	0.00683812790805332	0.00677088444193559	0.00669290150766084
16210OS	1	0.00328489386261168	0.00329566745120599	0.00326914544200965	0.00326742655909667	0.00327923622571839	0.00329260269851153	0.00331175463437194	0.00333303725016871	0.00335557291314084	0.00337945548564772	0.0034062406005813	0.00343695999089475	0.00347101290903147	0.00350662657783524	0.00354049149982283	0.00357226411862044	0.00360560325597962	0.00364637037108222	0.00370034892848024	0.00377074999494992	0.00385841813472003	0.00396271924932659	0.00408234765599971	0.00421522463838861	0.00435749253451313	0.00450359603890347	0.00464745651309022	0.00478422317091559	0.00490950180268283	0.00502071052368832	0.00511848761110975	0.00520503437149322	0.00528496507010897	0.00536421878864649	0.00544677320725998	0.00553417939268279	0.00562442409361969	0.00571347014946188	0.00579835253408283	0.00587689568303872	0.00594746659922658	0.00600737986478343	0.0060530692529126	0.00608258158160215	0.00609712567239521	0.00610123409659946	0.00610064804787084	0.00610025703059041
16227OD	3	0.00251912147420253	0.00252861101028374	0.00254873310041749	0.00257870118249569	0.00261806161784921	0.00266667088750749	0.00272410882401562	0.00278879166234278	0.00285770629753467	0.00292700563714696	0.00299318674964635	0.0030540046897471	0.00310788338295227	0.00315346345186907	0.00318961828660639	0.00321621027891102	0.00323436996645744	0.00324618383881252	0.00325385462838122	0.00325997719720063	0.00326678281821418	0.00327650307031098	0.00329164526683599	0.00331397912302261	0.00334453677884328	0.00338335128023506	0.0034294150682435	0.00348138822031755	0.00353809422061253	0.0035999068115548	0.00366870370591751	0.00374668019819907	0.0038360835009836	0.00393853888761905	0.00405502018814046	0.00418619007952435	0.00433103151977106	0.00448678929832404	0.00465079498528104	0.00482056272665397	0.0049938945531417	0.00516838185504691	0.00534097391641389	0.00550847164527074	0.00566666297888093	0.0058113087218272	0.00593807056246231	0.00604366329844761
16227OS	7	0.00274179566028956	0.00276772573083362	0.0027749125843557	0.00280135997313723	0.00284625176534359	0.00289558529658384	0.00295571621708608	0.00302407174036325	0.00309863063872296	0.00317811350215412	0.003261503218277	0.0033485371861517	0.00343848751174173	0.00352883718045315	0.00361637403264856	0.00369870338340872	0.00377512472329259	0.00384745571835153	0.00391896025838149	0.00399305979183923	0.00407101272075584	0.0041517503584104	0.00423326100337664	0.00431379141827804	0.00439298834028732	0.00447093733808775	0.00454757106053779	0.00462244849587396	0.00469488608186956	0.00476521117642618	0.00483582982604301	0.0049102834252035	0.0049921704605683	0.00508359568861465	0.0051851942659099	0.00529660137654614	0.00541651489924677	0.00554344360879985	0.00567661999313022	0.00581612539720147	0.00596183244214426	0.00611262184224148	0.00626694116819212	0.00642439964087978	0.00658562233989261	0.00675154431065351	0.00692238591452666	0.00709676864763698
16258OD	7	0.00376849198026838	0.00377739810552393	0.0037875197011592	0.0037989940154539	0.0038111308646647	0.00382262058569394	0.00383216895900963	0.00383899825049863	0.00384308939014804	0.00384538497376337	0.00384776926792831	0.00385315075701053	0.00386550127621079	0.00388892216456142	0.00392697186352384	0.00398195795515413	0.00405401550053097	0.00414177057194479	0.00424239955805969	0.00435133570641787	0.00446321385969905	0.00457241748687455	0.00467467905563354	0.00476817477323362	0.00485314977901032	0.00493099983443563	0.00500361864477216	0.00507256588974137	0.00513877864614934	0.00520243560576843	0.00526321973777925	0.00532092432335511	0.00537598177808454	0.00543054246053576	0.00548779603081508	0.00555050805302032	0.0056200826167029	0.00569454474876698	0.00577053002976264	0.00584466875355984	0.00591353137764869	0.00597426318824166	0.0060246999881911	0.00606388419709808	0.00609207493453565	0.00611103667108524	0.00612350054509411	0.00613264183270548
16258OS	7	0.00409684286748136	0.00416885665899794	0.00419929931074385	0.00423267327180772	0.00426679483771822	0.00430162064873856	0.00433621925289728	0.00436854908504898	0.0043966882183813	0.00442000856769299	0.00443945647540755	0.00445709290967419	0.00447475450208318	0.00449372140278081	0.00451429365770611	0.00453597416313636	0.00455826224018698	0.00458022195703439	0.00460182569337365	0.00462408157459046	0.00464831633451121	0.00467593912098192	0.00470748455270231	0.00474299232220391	0.00478267994635186	0.00482713491554774	0.00487715240657441	0.00493323151177781	0.0049956825980756	0.00506411137065783	0.00513735440986451	0.00521450076398294	0.00529550485091119	0.00538103222722796	0.00547275968741997	0.00557316737524722	0.00568456187683498	0.0058081472175428	0.00594319565695628	0.00608664260319243	0.00623194841799239	0.0063690065101144	0.00648612819201834	0.00657282465230127	0.00662291056795251	0.00663398781925798	0.00660632602331513	0.00654270514576985
16263OS	1	0.00377999670737386	0.00373034043059775	0.00376116926433952	0.00379109016334969	0.003816823472924	0.00383262871129938	0.00383822185436241	0.00383232741584897	0.0038146158273666	0.00378743631934643	0.0037568721649006	0.0037277581028379	0.00369984609428295	0.00367029278295154	0.00363503826440417	0.00359291717029405	0.0035465381789996	0.0034984509026355	0.00345279204985724	0.00341195765063574	0.00337492912655839	0.00334217236996853	0.00331585048438156	0.00330186955397649	0.00330954140233976	0.00334453962752193	0.00340867214023847	0.00349982069118815	0.00361084894532071	0.00373729590951322	0.00387731616966954	0.00402690743847774	0.00418259459544043	0.0043414197006508	0.00450298443882886	0.00467242514983397	0.00485240840519806	0.00504257122424664	0.00523983384762762	0.0054396032399552	0.00563968934903921	0.00583738896419109	0.00602877534705409	0.00620715105695617	0.00636389765731371	0.00649283548610142	0.00659301164593476	0.0066694687954429
16282OD	2	0.00168223160166202	0.00165361509943695	0.00163621129655758	0.00163283870082313	0.00164501405811271	0.00167375714593967	0.00172101493997813	0.00179014983828242	0.00188466011280323	0.0020049700858051	0.00214626602608553	0.00229886134309577	0.00245011027942459	0.00258876628637152	0.00270701694931073	0.0028018353929367	0.00287843121046822	0.00294558795257267	0.00301152044235645	0.00308251260882399	0.00315958163829574	0.00324158189025188	0.00332842676216343	0.00341905075717662	0.0035128928070566	0.0036091672596118	0.00370547202733952	0.00380087308033088	0.00389644839052364	0.00399578305325488	0.00410327477780824	0.00421948804840852	0.00434178766057394	0.00446579128624554	0.00458899722033094	0.00471291198159692	0.00483952410028493	0.00497128699644649	0.0051135198878402	0.00527263973009055	0.00545387243622712	0.0056570125393223	0.00587695275667801	0.0061060288073533	0.00633435720119315	0.00655222890918359	0.00675061524514105	0.00692336840980905
16282OS	2	0.000882120800951671	0.000889815501275168	0.000918703540158541	0.000985117818915352	0.00108749958553422	0.00119652199766593	0.00132807976858498	0.00147870870000625	0.00164135379191229	0.00180607105275944	0.00196188873730787	0.00210166771363825	0.00222138953474189	0.00232126603590559	0.00240687231464434	0.00248841211836931	0.00257467692555884	0.00266843231863845	0.00276675053982191	0.00286473253242437	0.00295962375377377	0.00305056977124433	0.00313914841189697	0.00322867826256856	0.0033238466315265	0.00342981692512321	0.00354776384017418	0.00367605137159822	0.00381285484378986	0.00395808415973433	0.00411269721961699	0.00427759402945793	0.00445393670836392	0.00464194001948722	0.00484170964739212	0.00505312307687615	0.00527478565538444	0.00550548045044941	0.00574389124890374	0.00598804532033918	0.006233698581239	0.00647524327976264	0.00670742305686464	0.00692792641599082	0.0071369879387492	0.00733523979692862	0.00752335278126701	0.0077008503874732
16283OD	3	0.00303306764114405	0.0030010280671747	0.00297501882013249	0.00295651563049484	0.00294368939743496	0.00293287112264924	0.00292206350983962	0.00291219645612376	0.00290568264985749	0.00290464656498481	0.00290880322101679	0.00291582586554467	0.00292506685872831	0.00293740091111522	0.00295489129522761	0.00297954081150375	0.00301213534517656	0.00305208756233367	0.00309940684117649	0.00315627293491683	0.00322530365077044	0.00330761269125684	0.00340109450848898	0.0035008891915167	0.00360333834629511	0.00370800716673519	0.00381707164742232	0.00393395006581479	0.00406009722021649	0.0041942125139512	0.00433549151176659	0.00448597912505868	0.00464979537330874	0.00482824325458623	0.0050164813187608	0.00520514053274005	0.00538544002637554	0.00555396795507448	0.00571221225216979	0.00586272853526374	0.00600634942668326	0.00614033676096375	0.00626029329325345	0.0063612781735819	0.00643995523360001	0.00649738716239934	0.00653849962153163	0.0065691094640346
16283OS	3	0.00222966964404731	0.00223045717905184	0.00223649349516126	0.00225399599314304	0.0022795370041388	0.00231722010043395	0.00236900941796133	0.00243490290197935	0.00251223123406569	0.00259656725230222	0.00268429355395691	0.00277430094448244	0.00286896967313137	0.00297062894832963	0.00308007476731987	0.00319796833669836	0.00332610389220903	0.00346673298229394	0.0036188443906074	0.00377898185280211	0.003943713301023	0.00411135295047623	0.00428127585210946	0.00445193475936657	0.00462168484154985	0.00478953017224494	0.00495480471560968	0.00511725264224218	0.00527576228466738	0.00542833337406017	0.00557280240222737	0.00570870543183921	0.00583689780035178	0.0059594951175593	0.00607836473543618	0.00619384767071896	0.00630587936793035	0.00641509495332615	0.0065225221776893	0.00662755962700178	0.00672724392559531	0.00681851709926792	0.00690105663199941	0.00697897818728454	0.00705820367112989	0.0071429781394563	0.0072345700292845	0.00733228245751182
16285OD	4	0.00469720201126829	0.00462183172823363	0.00455300692316263	0.0044877188084336	0.00442411403150684	0.00436227897496979	0.00430302664686035	0.00424659936603399	0.00419230824700559	0.00413916559028945	0.00408749927316399	0.00403559758094997	0.00398017880915794	0.00391847220626672	0.00384908475788871	0.00377582547184128	0.00370574283469094	0.00364591662225118	0.00360217340421155	0.00357670134207255	0.00356747315800548	0.00357247098802507	0.0035924629824198	0.00362937481234886	0.00368642766059356	0.00376441285797443	0.00386190529844455	0.00397600754359419	0.00410234536346174	0.00423606619366187	0.00437102264942185	0.0045014916384058	0.00462566387066185	0.00474447101699321	0.00486166727223775	0.00498137302370043	0.0051035869275823	0.00522433654497674	0.00533893465919302	0.00544190135475184	0.00553030162971213	0.00560362301570642	0.00566282615255649	0.00571230365561722	0.00575687731966147	0.00580093767183855	0.0058465770143786	0.00589250013777259
16290OD	7	0.00402482070922996	0.00404097678281618	0.00405530586352144	0.00406459661103654	0.0040681358586319	0.00406791608565276	0.00406738844580601	0.00407018998122132	0.00407941596704063	0.0040975065503533	0.00412664337716072	0.00416833106448402	0.00422324020264196	0.00429094375062661	0.00436979214773566	0.00445774766390042	0.00455272400488928	0.00465290808018462	0.00475622157380794	0.00486043419976635	0.00496343844264991	0.00506378012500443	0.0051614763935745	0.00525702604083683	0.00535152189383398	0.0054461935351538	0.00554223362832934	0.00564127820136408	0.0057448643435276	0.00585360589961029	0.005966842403767	0.00608329374718167	0.00620147334920983	0.00632014058201402	0.00643609908820608	0.00654263383943761	0.0066304908054901	0.00669051225306427	0.00671654500454866	0.00670725263078067	0.00666486709275307	0.00659420792561616	0.00650314485819903	0.00640210097989	0.0063020224011493	0.0062127790091522	0.00614160775245005	0.00609306033141567
16290OS	3	0.00292567277260412	0.00294141928251271	0.0029737188720237	0.00300930614210461	0.00304597789544528	0.00308183600510737	0.00311744559149691	0.00315202559801016	0.00318519054872347	0.00321651097510749	0.00324595736345362	0.00327449835383134	0.00330372252927906	0.00333535293206232	0.00337016896742388	0.00340778517473044	0.00344769891006591	0.00349033241943973	0.00353729439601562	0.00359056527921255	0.00365115675260995	0.00371897839545751	0.00379251336499227	0.00386910498511052	0.00394524718057009	0.0040171623058859	0.00408199484121631	0.00413930834015814	0.0041913126000046	0.00424192757816979	0.00429552886134405	0.00435552669013278	0.00442376412208102	0.00450097845927989	0.00458754508163403	0.00468387026107515	0.004790751904205	0.00490948280385827	0.00504179810245139	0.00518981580585394	0.00535488814715805	0.00553622011728887	0.00573117633745675	0.00593610215580358	0.00614632474284928	0.00635778398191764	0.00656846645551801	0.00677928944661221
16300OD	1	0.00367357023493597	0.00370813275705327	0.00374319023829112	0.00377662686109648	0.00380648037841463	0.00383198050421042	0.00385469704086098	0.00387805152918992	0.00390557915085191	0.00393901968379091	0.00397727039314976	0.00401763437641682	0.00405747841892538	0.00409490718629691	0.00412945103546817	0.00416191073093694	0.00419411552993933	0.00422843102319071	0.0042665282258482	0.00430933036367892	0.00435708043914014	0.00440993492754784	0.00446877346079511	0.00453504464975417	0.00461058430319293	0.00469666007202822	0.00479403997235972	0.00490273765569869	0.0050211770706571	0.00514641207971881	0.0052746078635732	0.0054020361283265	0.00552604323195073	0.00564426013972599	0.00575358930038523	0.00585062478894379	0.00593233975552452	0.00599769319290354	0.00604902566385403	0.00609099908796337	0.00612802056861321	0.0061630642789778	0.00619710065145599	0.00622997653640334	0.00626075583753919	0.00628826861304119	0.00631107005309859	0.00632773556226254
16300OS	1	0.00394415884395835	0.00391224910717104	0.00388320001015697	0.0038512827141514	0.00381991500936176	0.00379438342634042	0.00377543534565233	0.00376496210118456	0.00376266424302617	0.00376607825690158	0.00377317813686243	0.00378428738904865	0.00380256150425583	0.00383129156730334	0.00387061373260205	0.00391815710923993	0.00397043954004757	0.00402510113321244	0.00408190641799333	0.00414212238928274	0.00420794778444342	0.00428090820119089	0.0043610631749232	0.00444766011555055	0.00454066166502303	0.00464062057697519	0.00474779960306109	0.00486178159459368	0.00498208543900939	0.00510812929279185	0.0052388825548446	0.0053718393705308	0.00550325843039465	0.00563008776014347	0.00575174853448631	0.00586973120186614	0.00598563807077063	0.0060989060143952	0.00620672842280685	0.00630533101328341	0.0063905365913075	0.00645963961434971	0.00651256230548226	0.0065520460141154	0.00658149502873144	0.0066022596420017	0.00661305481631575	0.00661121033319634
16301OD	1	0.00363442672393766	0.00369473962983821	0.00376053106990198	0.00382895588755904	0.00389703542061719	0.00396220468859204	0.00402334036044867	0.00408090423059999	0.00413671880401367	0.00419265983968784	0.00424953442709332	0.00430787584762719	0.00436814379046337	0.00443118090403884	0.00449719054488002	0.00456481697043769	0.00463205676414359	0.00469639907211986	0.00475530998744901	0.00480743402606752	0.00485212579699768	0.00488960584980026	0.00492113807047074	0.00494846394141035	0.00497345489459651	0.00499740816217402	0.00502143456028639	0.00504664855824207	0.00507411361999518	0.00510492462821238	0.0051399424000364	0.00517980172853131	0.00522442877942372	0.00527234272101578	0.00532075099334782	0.00536633054013439	0.00540651675591947	0.00544047446892759	0.00546948404100281	0.00549534283825796	0.0055178549778398	0.00553550148721562	0.0055479587213725	0.00555653179552198	0.0055640861132843	0.00557361279646	0.00558726740958678	0.00560523475948038
16301OS	1	0.00330195463634638	0.00333241608683854	0.00336751735738978	0.00340911075139551	0.00345403834664452	0.0035005260630129	0.00354870467980047	0.00359696272518628	0.00364400439052485	0.00368888361325621	0.00373170112734441	0.00377355456653508	0.00381579320625334	0.00385887907444348	0.00390167298466727	0.0039418336627494	0.00397616518625682	0.00400230677553089	0.00401981680264683	0.00402869103409725	0.00402896654178622	0.00402087619834831	0.00400564068895511	0.00398635301032681	0.00396731064271025	0.00395330691100769	0.00394869287304918	0.00395751379852027	0.0039819356027744	0.00402206867590198	0.00407594146553611	0.00413969688294897	0.00420890700911223	0.00427973325814416	0.00435032375499976	0.00442135073552139	0.00449485451515427	0.00457281646859704	0.00465531331786785	0.00473867636329115	0.00481754315901201	0.00488709784916665	0.00494492964384789	0.00499167200980751	0.00502935920207559	0.00506062893628487	0.00508718132441532	0.00510895429619492
16302OD	7	0.00295603195253755	0.00292493597039733	0.00290587077436187	0.00289995094253905	0.00290622385467963	0.00292470675326224	0.00295529893467391	0.00299701554036013	0.00304720753724172	0.00310270385447523	0.00316422890020089	0.0032352089758222	0.00331937141946006	0.00341825880376516	0.00352904810051859	0.0036478137092676	0.00376988244509906	0.003889767018476	0.00400363273564821	0.00410899954820243	0.00420591126690045	0.00429656529122776	0.00438404018356495	0.00447168581098852	0.00456357307769022	0.00466123144073045	0.00476572088436301	0.00487734930460824	0.00499323002787705	0.0051102889704363	0.00522620497221425	0.00533995158332721	0.00545136149205889	0.00556053481994468	0.00566787921184313	0.00577490978434881	0.00588240231499732	0.00598775199395073	0.00608778799115306	0.00617861196539012	0.00625597228574951	0.00631546769806152	0.00635257476629862	0.00636645902358984	0.00635844471323331	0.00633022551145672	0.0062840587612697	0.00622225343052138
16302OS	7	0.00285119632597146	0.00289350206240184	0.00288182783803512	0.00286591816217257	0.00285261634724087	0.00284925970669403	0.00285726940073034	0.00287922535790173	0.00291466873001361	0.00296061210265649	0.00301367705548924	0.0030702464707842	0.00312744643027031	0.00318434282277052	0.00324232953143242	0.00330528318396322	0.0033796647916697	0.00347201441383958	0.00358733232133528	0.00372907210775201	0.00389654028975411	0.0040871873207539	0.00429734820853298	0.0045222218901679	0.00475782597942347	0.00500029115392316	0.00524637593521347	0.00549352942065101	0.00573828415210596	0.00597560980244187	0.00619966194526222	0.00640546036432757	0.00658977621599166	0.00675131376040503	0.00689112581395306	0.00701186188249135	0.00711680647506208	0.00720901513455034	0.00729109904590124	0.0073649563831273	0.00742990430605495	0.0074826155711354	0.0075194352568871	0.00753922553979935	0.00754483581070768	0.00754164519717342	0.0075350082578709	0.00752838664377437
16303OD	7	0.00411840761605907	0.00412751593896105	0.00413923632948021	0.00415292277668029	0.00416821640308406	0.00418628302477313	0.00420892493780379	0.00423727806542117	0.0042709289639554	0.00430870213957016	0.00435081558312315	0.00439782533194165	0.00444956497858431	0.00450484092523049	0.00456264470141112	0.00462277492659467	0.00468386245197042	0.00474371540456273	0.00480057085914676	0.00485362533810716	0.00490386849514955	0.00495220993631165	0.00499895722048732	0.00504463887717778	0.00508940399374575	0.00513533447996253	0.0051847092995163	0.00523864540906893	0.00529799089924736	0.00536192848782665	0.00542969864887724	0.0055009103148483	0.00557379031526093	0.00564676583564239	0.00571867004900564	0.00578748321172268	0.00585023758847517	0.00590378742773772	0.00594573870117746	0.00597567333433022	0.00599446521709778	0.00600461816244422	0.00601034189379551	0.00601725308338169	0.00602949718798136	0.00604879088843643	0.00607308825443122	0.00609736330484022
16303OS	6	0.00250294558319376	0.00256084920359018	0.00259427850085271	0.00263785766460898	0.00269077908929278	0.00274900735960006	0.0028145185405551	0.00288515635378048	0.00295847038925592	0.00303213565578902	0.00310397608100616	0.0031735386616584	0.00324091021684645	0.00330478406227968	0.00336264077195707	0.00340986707276532	0.00344181687002756	0.0034566169309049	0.00345633840907077	0.00344671740474641	0.00343395028993339	0.00342346725691405	0.00341885871631602	0.00342269977969822	0.00343819487476189	0.00346779923968118	0.00351310355110711	0.00357444266836798	0.00364917261056997	0.00373188223185213	0.00381644334413804	0.00389891068422852	0.0039795741055344	0.00406098311716916	0.00414548227319486	0.00423379760904059	0.00432396945213311	0.00441395617083189	0.00450278540778655	0.00459155944215809	0.00468060942728019	0.00476845736786605	0.004852304482431	0.00492908921614089	0.00499803595771943	0.00505969894224885	0.00511515825117785	0.00516621471097724
16304OD	1	0.00264380480784639	0.00267303424135037	0.0027058196162396	0.00273998908502117	0.0027745939239716	0.00281033217084805	0.00284875621074608	0.00289069194614862	0.0029355438996414	0.00298206514307411	0.00303039409302663	0.00308285365907426	0.00314191378109647	0.00320927819724151	0.00328525753335812	0.00337031734527575	0.00346544815276244	0.0035711509514961	0.00368696434618817	0.00381168549737825	0.00394200027672538	0.00407416808539763	0.00420528791268372	0.004332948323802	0.00445563190193281	0.00457266150566905	0.0046835512480494	0.00478893731390243	0.00489028055475199	0.00498919047617417	0.0050869147320728	0.0051840896644673	0.00528134653677474	0.00537889485764682	0.00547688950689694	0.00557484181829572	0.00567011122798128	0.00576069179337298	0.00584605094349829	0.00592665450007333	0.00600375978256714	0.00607822277878866	0.00615058171021993	0.00621987752870846	0.00628524808924615	0.0063464574734457	0.00640373419834636	0.00645672050425476
16304OS	2	0.00252259157639302	0.00249598591650479	0.00250234516342836	0.00250584226075201	0.00250609726258808	0.00250123921634157	0.00249011531764978	0.0024728807054078	0.00244954119118323	0.0024216297094548	0.00239351856325383	0.00237106000675598	0.00236006013841751	0.0023617949723008	0.00237261213075929	0.00238834838762903	0.00240724460204744	0.0024306981573538	0.00246146020462565	0.00250030887238588	0.00254590380062748	0.0025962863421912	0.00264938938407029	0.00270385477612437	0.00275868136743397	0.00281321837221835	0.00286759696293666	0.00292384437552793	0.00298555912410215	0.00305623467724238	0.00313819557267363	0.00323308048265359	0.00334014602338528	0.0034554550411043	0.00357346008653999	0.003689838918394	0.00380368751131483	0.00391778162110211	0.00403368017332162	0.00414774743601122	0.00425442925324324	0.0043498109601405	0.00443428975678693	0.0045122388133898	0.0045890171545386	0.00466927754769431	0.00475652888823972	0.00485162963198811
16315OD	1	0.0026505470773389	0.00261512162880676	0.00258940676105645	0.0025748279973986	0.00257467531171736	0.00259191429704055	0.0026269889326851	0.00267772284107348	0.00274123289628591	0.00281539351296757	0.00289773367883015	0.00298415180212242	0.00306957887460015	0.00315139567379976	0.00323185727610546	0.00331745620759744	0.00341553925811233	0.00352872442857848	0.00365533202303258	0.00379049077676272	0.00392569713925788	0.00405423706348395	0.00417136948296298	0.00427546189571396	0.00436913232340436	0.00445553662613511	0.00453847588762282	0.00462138375420353	0.00470689027624474	0.00479584544316655	0.00488646250564959	0.00497686266785861	0.00506749344098573	0.0051614164133065	0.00526270450678789	0.0053730034902375	0.0054908073973765	0.00561383449373281	0.00574079449798812	0.00587121088282249	0.00600365995619115	0.00613543738013458	0.00626249495788601	0.00638162243888142	0.00649162452912812	0.0065925701821119	0.00668389204760606	0.00676441098740639
16315OS	7	0.00297642181900426	0.00298895589288593	0.00300706984123727	0.00302840447987551	0.00305283279193279	0.00308063378396802	0.00311431520031404	0.00315467038635495	0.00320196762767483	0.00325730166618794	0.00332257086430471	0.00340129978360617	0.00349485094267653	0.00360042359098094	0.00371500684597659	0.00383636447128715	0.00396370531931709	0.00409468163843759	0.00422457370918358	0.00434874964256751	0.00446448377541154	0.00457011651386805	0.00466767211805451	0.00476189337295699	0.00485694090629491	0.00495810037710183	0.00506847504484803	0.00518849395344466	0.00531517357786278	0.00544144380560892	0.00556055489466096	0.00566750074424326	0.00575917516074771	0.00583473167355621	0.00589342955360445	0.00593486224603316	0.00595958972080269	0.00597096474943925	0.0059766583662238	0.00598440801423154	0.00599615113642712	0.0060083461293606	0.00601685304389104	0.00602211253437833	0.00603004814097143	0.00604846256485341	0.00608337261933007	0.00613719017020712
16325OD	4	0.00359302054520024	0.00370467730783775	0.00382687026156033	0.00395437038777378	0.00408325534369147	0.00421281893332139	0.00434536418982463	0.00448418967336693	0.00463054819977955	0.00478228284084488	0.00493494380488653	0.00508381607916632	0.00522547855164524	0.00535719767894839	0.00547732895259863	0.00558494209344638	0.00567982695361053	0.0057615789874398	0.00583042490670128	0.00588711108069419	0.00593475409721467	0.00597791785047373	0.00602143783998355	0.0060692695909964	0.00612384527664419	0.00618647491567599	0.00625763591230102	0.00633806310540478	0.00643040256665805	0.00653744794774602	0.00665986205768777	0.00679419470400165	0.00693230275118025	0.00706452254737818	0.00718175230685576	0.00727725677303558	0.00734741128901151	0.00739171453950939	0.00741126680808557	0.00740864506514026	0.00738810836242401	0.00735389913973732	0.00730973098418748	0.00725789053078789	0.00719839843053109	0.00712913608715417	0.00704647636264859	0.00694677498498008
16325OS	5	0.00271010008278787	0.00273510186900455	0.00273770160931469	0.00276929476569334	0.00282246203687855	0.00289077890028395	0.00297964411067901	0.00308474150010163	0.00319992971836049	0.0033192584232994	0.00343956233463957	0.00355967667010508	0.00367947554542483	0.00380069092235964	0.00392540499707853	0.004057835830157	0.00420131510310735	0.00435649254936244	0.00452089292992579	0.00468884657622373	0.00485420538670222	0.00501150066444237	0.00515848355021103	0.00529509101137417	0.00542157416629069	0.0055372351978376	0.00564016534360244	0.00572915162339774	0.00580413416237156	0.00586709052990092	0.00592223267308112	0.00597540748639249	0.00603504181972375	0.00610899914441509	0.00620142725204368	0.00631189115944541	0.00643558420038465	0.00656607215927223	0.00669753082248112	0.00682485013419483	0.00694159461535993	0.00704042857652825	0.00711447581805401	0.00715926239884956	0.00717455980936196	0.0071640645050159	0.0071343615579817	0.00709328125037851
16339OD	2	0.00231063982381415	0.00231521629618563	0.00233315531927122	0.00236316380944146	0.00240299328693271	0.00245030970969207	0.002503208384052	0.00256012971654052	0.00261976032708287	0.00268080948169865	0.00274274287118126	0.00280618778628094	0.0028723073688093	0.0029423646698176	0.00301665986762003	0.00309503228816916	0.00317673800374359	0.00326031625851373	0.00334498190431139	0.00343058933335335	0.00351809625045964	0.00360915261063979	0.0037050917971173	0.00380705903440105	0.00391588598027408	0.00403306632661564	0.00416103058872525	0.00430241125013038	0.00445921396075757	0.00463122215801071	0.00481560337766872	0.00500728598586249	0.00519956172969209	0.00538607055654793	0.00556225826329145	0.00572569369723575	0.00587587182802957	0.00601288257316934	0.00613759747548466	0.00625188370635378	0.00635849692236319	0.00646020270630152	0.00655885977146591	0.00665738354238435	0.00675894405443765	0.00686637889880077	0.00698215294087243	0.00710709895755027
16339OS	2	0.00266516002562963	0.00261195521878751	0.00262081552784651	0.00262764765578384	0.00262998279677368	0.00262562784775635	0.00261422423392051	0.00259574894418449	0.00257157856789933	0.00254460976390884	0.00251813372623315	0.002494765963616	0.00247544962267263	0.00245998727812083	0.00244803196326775	0.00244042669054465	0.00243920462910408	0.00244650073577348	0.00246363500917791	0.00249109048453204	0.00252886720929718	0.00257690593491383	0.0026347777565601	0.00270131065232921	0.00277521402205188	0.00285576912997893	0.00294390374372926	0.00304112992255079	0.00314958536990306	0.00327141640423938	0.00340768416406068	0.00355903525616872	0.0037245405273805	0.00390053406283207	0.00408159759790885	0.00426273856535197	0.00444074665134238	0.00461481256547707	0.00478619166254203	0.00495842833806827	0.00513537063281808	0.00531913940454698	0.00551039166173929	0.00570874125915393	0.00591429253053556	0.00612752828450937	0.00634878063850132	0.00657777510230526
16340OD	4	0.0046242528146854	0.00448941193487856	0.00433487401442823	0.00416534964709551	0.00398773360982349	0.00381004650335508	0.00364029200341976	0.00348559352871195	0.00335171103515554	0.00324406595348231	0.00316856485735985	0.0031279146364666	0.00312136548325208	0.00314537517365897	0.00319346362982554	0.00326169765535224	0.00334686715068272	0.00344561773448599	0.00355509910534979	0.0036690952065593	0.00378087737326803	0.00388537285721013	0.00397945819360024	0.00406242085296637	0.00413354887680082	0.00419025474774897	0.0042289054199109	0.00424604170828462	0.00424110687055677	0.00422004752946293	0.00419125290438241	0.0041634006740202	0.00414354445441818	0.00413608092451967	0.00414298456500392	0.00416315923315224	0.00419122625938132	0.00422085457165397	0.00424987011460755	0.00427956493969078	0.00431314532190541	0.00435328901362427	0.00439999144713288	0.00445361420370594	0.00451438091103125	0.00458229833684845	0.00465713367725765	0.00473585192162679
16342OD	5	0.00532860685749226	0.00539256531125742	0.00544902164266317	0.00549354971428523	0.00552223827000083	0.0055343680274094	0.00553181531860331	0.00551673821278909	0.00548928929906983	0.00544888081545993	0.00539806481128071	0.0053419223597976	0.00528686454092041	0.00523816151503741	0.00520064564259788	0.00517893302746197	0.0051737327550464	0.00518355989637702	0.00520456016784972	0.00523187009134639	0.00526283192803886	0.00529590477763236	0.00533026783407368	0.00536516405891548	0.00540024053639612	0.00543760854930479	0.00548132190476924	0.0055364536838831	0.00560869695524176	0.00570125078148446	0.005814383259491	0.00594437242920714	0.00608373605946569	0.00622604537091759	0.00636752021431677	0.00650827889861779	0.00664937619243178	0.006789571589685	0.00692813021540644	0.00706640818356635	0.00720798677284238	0.00735631953952002	0.00751113772505819	0.0076682576234196	0.00782107847773537	0.00796237035002552	0.00808510753364074	0.00818252176693552
16342OS	4	0.00527358560371053	0.00510964059069873	0.00503100291151049	0.00491200958111482	0.00476084699603544	0.00461278056012832	0.004465226843484	0.00433601841369233	0.00423820005880162	0.00417479494035277	0.00414182685419009	0.00413056387691115	0.00413428238896847	0.00415219013793875	0.0041878526520157	0.00424722162721094	0.00433456010530185	0.00445074254841711	0.00459241168111548	0.00475445308535771	0.00493027014235411	0.00511199937281397	0.00529173372270861	0.00546032541621477	0.00560904471929595	0.00573112500747167	0.00582430328503081	0.00589209814138832	0.00594012823690178	0.00597465302362094	0.006001789831091	0.00602578280548048	0.00605065711910609	0.00608085682982096	0.0061188125151644	0.00616708927924194	0.00622663466385902	0.00629767704684073	0.00638061886608437	0.00647485965017284	0.00657953934646812	0.00669295469619672	0.00681214538730403	0.00693219523031924	0.00704668439282237	0.00714920344133385	0.00723463180392095	0.00729984918263919
16352OS	7	0.00382668559278045	0.00380733483762261	0.00384909960268262	0.00389414212726704	0.00393723525254742	0.0039717202130374	0.00399762783450534	0.00401265570473172	0.00401594569889358	0.00400766035725795	0.00398910870899552	0.00396304652333406	0.00393203829422912	0.00389781771047748	0.00386226724187866	0.00382770529042218	0.00379583878062761	0.00376853644990378	0.00374711661492475	0.00373188448053738	0.00372274859063198	0.00371943377604731	0.00372188527741978	0.00373141588263575	0.00375145994347139	0.00378636508824341	0.00384046795577285	0.00391643938407886	0.00401385765708632	0.0041292097820158	0.00425719393094823	0.00439396235429585	0.00453863424415693	0.00469153407730616	0.00485240826047026	0.00501927126911021	0.00518855607846077	0.00535681199761947	0.00552194824905034	0.00568456094391999	0.00584540733623678	0.00600254767072267	0.0061512566415893	0.00628641126447952	0.00640433820281277	0.00650325207559801	0.00658303425576177	0.0066451293245182
16356OD	3	0.00376359874515998	0.00374300118275243	0.0037214215207543	0.00369869004825739	0.0036743003920735	0.00364786330639221	0.00362008849909245	0.00359281643327746	0.00356815703095519	0.00354735566753827	0.00353064243812708	0.00351850189545412	0.00351181322224	0.00351199393640719	0.00352007534753471	0.00353579411351581	0.00355816295408786	0.00358540094840791	0.00361526585045227	0.0036461443198729	0.0036766988583261	0.00370624821150942	0.00373517078245304	0.00376457372554198	0.00379617973691256	0.00383164646648554	0.00387232010287672	0.00391881340736897	0.00397062965759275	0.00402678286990709	0.0040856801626762	0.00414623487743977	0.0042091160918859	0.00427655555114747	0.00435073835337708	0.00443211095040072	0.00451853164077041	0.00460731152894527	0.00469726699242559	0.00478923552783759	0.0048852523159652	0.00498702171069109	0.00509531591705631	0.00521035892150348	0.00533169589358887	0.00545945258118897	0.00559419964782946	0.0057358986007101
16356OS	7	0.00278566679886428	0.0027931848556872	0.00284624677013522	0.00289074692414243	0.00292608880993579	0.00296447950545472	0.00300173082313675	0.00303947244212222	0.00307870651048006	0.00311999736049293	0.0031642145060166	0.0032127330657514	0.00326678685235405	0.00332645475133755	0.00339146406184432	0.00346119188535479	0.00353536869218205	0.00361507761548728	0.00370228162312658	0.00379890908019884	0.00390668959868137	0.00402582228977373	0.0041545272625877	0.00428967152470839	0.00442673126111919	0.00456208875143422	0.0046941459529045	0.00482319368170002	0.00495056297857015	0.00507800841656933	0.005207043011433	0.0053387262988486	0.0054742336177284	0.00561397761797677	0.00575747088405556	0.00590265427839422	0.0060461609307772	0.00618452462746119	0.00631549429973498	0.0064377099857727	0.00654845602714718	0.00664410915524519	0.00672164867541178	0.00678066125990485	0.00682439206940974	0.00685843958375721	0.00688891859825152	0.00692091470739956
16368OD	1	0.00361967872477876	0.00356747298568291	0.00351491813797832	0.00345702790314773	0.00339072029991821	0.00331678803485114	0.00323882308744273	0.00316156842310217	0.00308883279957607	0.00302337536099681	0.00296906354872284	0.00292880117301508	0.00290427073105314	0.0028956571113692	0.00290152235541467	0.0029191123299876	0.00294500362268321	0.00297675178320342	0.00301294603435879	0.00305274328165636	0.00309555971469164	0.00314137605378993	0.00319190024695578	0.00324834048350868	0.00331219452664691	0.00338498200524929	0.00346765808494476	0.00356145346723477	0.00366566868978792	0.00377795084865355	0.00389601918465442	0.00401871435307085	0.00414566394294371	0.00427762932401639	0.00441515011385659	0.00455852456731216	0.00470915948025551	0.00486700961499899	0.00503113088350928	0.00520059420659996	0.00537320045188858	0.00554650015161628	0.00571849360277357	0.00588909114192133	0.00605832330917877	0.00622577284554141	0.00638915210670034	0.00654394645109849
16368OS	6	0.00221156952805519	0.00221560756238272	0.0022151669886582	0.00222109547320375	0.00223198137229992	0.0022474852026793	0.00226837041288415	0.00229359070038633	0.00232039714791483	0.00234537976900514	0.0023659780927812	0.00238098525843439	0.00239186912920247	0.00240062699548398	0.00240831637241973	0.00241520822154847	0.00242076511973826	0.00242429547974603	0.00242665351453718	0.00242867311840742	0.00243104896486215	0.00243500099360799	0.00244281440774299	0.00245827761940863	0.0024851381147102	0.00252607811822416	0.00258175854455153	0.00265055198354432	0.00272978118366193	0.00281753288018596	0.00291379765228671	0.00301940389784463	0.00313461451537517	0.00325965163008756	0.00339550069280431	0.00354339650087511	0.00370437631409813	0.00387964590740938	0.00406988827233643	0.00427584962687675	0.00449639849734751	0.00472798682755607	0.00496671527313556	0.00521097330804659	0.00546176607782368	0.00571960430393513	0.00598255703479051	0.00624513220605944
16370OD	7	0.00362465925707026	0.00363493042370263	0.00366110684777796	0.00369982135286176	0.00374810338729071	0.00380484343480318	0.00386892746447018	0.00393720586228279	0.0040050411718726	0.00407013082639697	0.00413468906478837	0.0042039931050783	0.00428381152673155	0.00437692939950291	0.00448478629254139	0.00460728873407013	0.00474266150412468	0.00488860134395935	0.00504028557043645	0.00519179194972267	0.00533826654628469	0.00547598808500765	0.00560090381083925	0.00570946766878615	0.0057983215355327	0.00586504320338899	0.00590861821708503	0.00592954781929448	0.00593006861039132	0.00591364776625971	0.00588461434262157	0.00584742604592107	0.00580598060600909	0.00576402414164417	0.00572562580165633	0.00569449454528628	0.00567384613031172	0.00566556060217049	0.00566976640185171	0.00568526755115963	0.00571037213741848	0.0057437080866212	0.00578523007479402	0.00583747779260155	0.00590295686961887	0.00598241606386045	0.00607233594130255	0.00616423863124427
16370OS	1	0.00366224587283862	0.00367271926704259	0.00368531240745893	0.00371442353662013	0.00375551310680724	0.00380800237564052	0.00387277979490992	0.00394492306163493	0.00401614870128067	0.00407637848337168	0.00411598575675025	0.00412889620303055	0.00411416967657797	0.00407653778438625	0.00402704237009885	0.00397817087880584	0.00393834216255089	0.00390933373133399	0.00388602810053053	0.00386099829229485	0.00383066285411569	0.00379562277380758	0.00375999008678154	0.00372854717730202	0.00370363565339686	0.0036857338833405	0.00367190068549932	0.00365791382033293	0.00364022452878201	0.00361749257142661	0.00359228228376324	0.00357109941275617	0.00356153065157559	0.00356910239024006	0.00359637520999623	0.00364240183398645	0.00370463822790128	0.00378050895782992	0.00386892313181334	0.00396988611273495	0.00408069060270864	0.0041975334517429	0.00431726681855448	0.00443925144605205	0.00456637635910841	0.004703401002179	0.00485556017672425	0.00502607076565418
16375OD	4	0.00251757785681789	0.00251987519483257	0.00254399680825794	0.00258692210249525	0.00264387726638931	0.00271101660358114	0.00278650730024304	0.00287039810653107	0.00296243528983666	0.00306042637813778	0.00316189977739172	0.0032645400939047	0.00336729516239606	0.00346993450273451	0.00357263441913975	0.00367674864382789	0.00378289357954401	0.00388941724967966	0.00399268819623778	0.00408882456712962	0.00417566094811629	0.0042535838475163	0.00432291918870707	0.00438351383120312	0.00443659706981597	0.00448405539199875	0.00452903197502314	0.00457418157699621	0.00462091324018297	0.00466990538635873	0.00472067647395212	0.00477394551230055	0.00483197697073483	0.00489760702141164	0.00497261604871205	0.00505621525036944	0.00514294029421373	0.00522646630407967	0.00530351869008025	0.00537378621227785	0.0054379897773382	0.0054955674974266	0.00554411653135997	0.00558242407635174	0.00561098460917323	0.00563141905875823	0.00564497740061944	0.00565212802104528
16375OS	2	0.0028992173559682	0.00294712464995801	0.00296716070201784	0.00299526730948459	0.00302647417799807	0.00305636948674693	0.00308691587077966	0.00311788771050658	0.00315008125559622	0.00318511922757365	0.0032253352687876	0.00327285929076044	0.00332902720745825	0.00339472570959776	0.00347059133887254	0.00355704496446948	0.00365494186333959	0.00376464164660761	0.00388499741926401	0.00401377370240663	0.00414722893917462	0.0042821988311271	0.00441706325474396	0.00455096874634453	0.00468375512254182	0.00481403010104249	0.00493881489162705	0.00505453179002748	0.00515874740574165	0.00525131782605536	0.00533398457674692	0.00540995172173275	0.00548280432959642	0.00555394876366585	0.00562373931563158	0.00569155966862113	0.00575584810470422	0.00581706906793472	0.00587740457316758	0.00594089927530427	0.00601103674397866	0.00608890108019152	0.00617396576204578	0.00626568459899444	0.00636365179485072	0.00646675386144441	0.00657274532860143	0.00667800442501339
16376OD	1	0.004069066828912	0.004091997326077	0.00410941449674909	0.00412059931405984	0.00412555585991888	0.0041249737291933	0.00412041712367535	0.00411410664195671	0.00410809043005158	0.00410373048828415	0.00410180156373357	0.00410349278790261	0.00411132450939288	0.00412894179403839	0.0041603179745753	0.00420837211945219	0.00427430876224293	0.00435718290582784	0.00445325761787441	0.00455617540306305	0.00465802548911619	0.00475109577028847	0.00482919544963156	0.004888796857786	0.00492950533485184	0.00495342930482039	0.00496337376334203	0.00496108336545492	0.00494674544393395	0.00491993207492366	0.00488118692946595	0.00483254712101931	0.00477725029314438	0.00471887249885068	0.00466064582411036	0.00460490452302351	0.00455295487988698	0.00450594754246556	0.00446561573686871	0.00443340634162288	0.0044103470096421	0.00439682057761632	0.00439253107415196	0.00439631824022374	0.00440682843176114	0.00442293884541716	0.00444421324291621	0.00447037701726399
16376OS	3	0.00390721639360851	0.00385839568019805	0.00379776121409479	0.00373358342731308	0.00367048557508292	0.00361130985577364	0.00355610929395355	0.00350578747937051	0.00346031699434068	0.0034192548588741	0.00338276797980099	0.00335266203561712	0.0033322639045546	0.00332569568937895	0.00333633281607101	0.0033654940431086	0.00341201922320141	0.00347302768263914	0.00354498271212448	0.0036242937470058	0.00370750660331168	0.00379202130479314	0.00387624905261063	0.00395866825956036	0.00403735046796932	0.00411019972951508	0.00417588890455502	0.00423471834928632	0.00428860271916394	0.00434054820290962	0.00439421091872947	0.00445262752040802	0.00451820004157221	0.00459241061843488	0.00467507810997392	0.00476378178027764	0.00485470308025666	0.00494409469984965	0.00502886865020139	0.00510700208430468	0.00517779477957768	0.00524222934381581	0.00530293595914653	0.00536331962648558	0.00542549849673708	0.00548931385399259	0.00555219772122748	0.00561034090529444
16377OD	3	0.00319699431953704	0.0031348314975491	0.00307902757034513	0.00303265503853622	0.00299848656426091	0.00297929133729744	0.00297763497670709	0.0029938084707561	0.00302495863656061	0.00306583164283187	0.00311134006164555	0.0031586497202523	0.00320600373370994	0.00325143041309802	0.00329171086922812	0.00332375692635386	0.00334619368791722	0.00336019000566262	0.00336895985572409	0.00337804327717159	0.00339337580516449	0.00341964187417834	0.00345952560276101	0.00351307997555306	0.003579822224263	0.00365804343171538	0.00374534541881031	0.003838529646563	0.00393312290510195	0.00402505987668385	0.00411145965863957	0.00419159327572049	0.00426717641732274	0.00434176638401507	0.00441834499413781	0.00449854541662	0.00458201925425029	0.00466733502409481	0.00475342524209412	0.00483885754843955	0.00492126478846851	0.00499939928434366	0.00507479070821233	0.00515016705590392	0.00522861425427642	0.00531210735440226	0.00540186138530689	0.00549823567239356
16377OS	2	0.00264572722235481	0.00270702503455896	0.00275655625000131	0.00280794976586136	0.00285826184708696	0.00290729316702951	0.00295391537735351	0.00299584617625702	0.00303083030404583	0.00305684793710589	0.00307366851250472	0.00308385558972309	0.00309056271141147	0.00309547055309729	0.00310008720939061	0.00310612628234671	0.00311459072251799	0.00312787277839612	0.00314935638671926	0.00318276614293414	0.00323203160388146	0.00329993113372726	0.0033868790757595	0.00349140593076957	0.00361237672416253	0.00374937981596308	0.00390322195370341	0.00407415392935729	0.00426105687504385	0.00445989750934232	0.00466349288442641	0.00486358241325048	0.00505317622199143	0.00522749110694504	0.00538426958828792	0.00552320185381541	0.00564378246309337	0.00574660900988007	0.00583346605773912	0.00590768812038683	0.00597291833284959	0.00603131680360458	0.00608404462609681	0.00613248130886091	0.00617827595345089	0.00622267821958252	0.00626650339581901	0.00631109489563323
16391OD	7	0.00417396758952936	0.00418768355809416	0.00421268781454262	0.00424699596291477	0.00428768622356557	0.00433054303780482	0.00437197264342348	0.00440963310554876	0.00444275179468075	0.0044719347866269	0.00449809811001893	0.00452215012612623	0.00454446723136403	0.00456455389891579	0.00458089473636163	0.00459065502415639	0.00459080056109649	0.0045803523651775	0.00456260397312975	0.00454580567090868	0.00453936910963671	0.00454966728175933	0.00457806126757729	0.00462183605448791	0.00467641480690013	0.00473670693465206	0.00479838859016751	0.00485857472963922	0.00491681020557454	0.004973556940222	0.00502913918002102	0.00508271810759176	0.00513147138870061	0.00517034301612659	0.00519331585594981	0.00519618184610359	0.00517845497984798	0.00514461706354097	0.00510255896927518	0.00506087281315719	0.0050268734121141	0.00500569109079499	0.00500018283069925	0.0050108628978199	0.00503680762316345	0.00507613935585972	0.00512673741863868	0.00518683985640255
16391OS	1	0.00364569122515727	0.0036327965910969	0.00365890116480764	0.0036843335955995	0.0037066995151258	0.0037258754499866	0.00374255663995821	0.00375877275031493	0.00377806459933942	0.00380458055871659	0.00384230980943599	0.00389429381115545	0.00396079575479535	0.00403915930941661	0.00412488286823247	0.00421213864400451	0.0042950411364689	0.00436904274128866	0.00443215886508769	0.00448549708424762	0.00453244068532651	0.00457645126979587	0.00461954072627296	0.00466217665309642	0.00470422086834734	0.00474635156003478	0.00478955521729977	0.00483513222953738	0.00488424926390495	0.00493754314371915	0.00499539805518878	0.00505805532990001	0.00512515458883213	0.00519559551216376	0.00526714903323286	0.00533669463342165	0.00540150267750568	0.00545940544166094	0.00550876781673014	0.00554860352123092	0.00557764470228419	0.00559494060030464	0.00559986997404038	0.00559186550223711	0.00557062273349454	0.00553676933805512	0.00549178874074454	0.00543905399384217
16394OD	6	0.00364145138362005	0.00359025102441868	0.00353606501039251	0.00348256022242153	0.00343235663038292	0.00338662563719969	0.0033456142380047	0.00330953645756158	0.00327878537021192	0.00325365034901104	0.00323440530840106	0.00322107397521517	0.00321400844441135	0.00321451788303926	0.00322412579630205	0.00324434946553905	0.00327549422765011	0.00331610105226765	0.00336444831908521	0.00341890104398031	0.00347795736468698	0.00354113278782338	0.00360814607089696	0.00367911725100588	0.00375493625280597	0.00383625344077465	0.0039230706806066	0.00401429130699969	0.00410849604323492	0.00420505661589024	0.00430306263185238	0.00440136265435338	0.00449824204113642	0.00459240318542965	0.00468270470969346	0.00476879390244126	0.00485170829494699	0.0049323099860698	0.00501143871708564	0.00509012721737449	0.0051685737323747	0.00524585306496379	0.00531988562747881	0.00538862150617491	0.00545066141831248	0.00550611482042124	0.00555612403606811	0.00560217113123889
16394OS	1	0.00299401506479219	0.0030056937288163	0.00306541742363677	0.00313324209766807	0.00320392016070192	0.00327310284266364	0.00334028493926323	0.00340110850702478	0.00345214149617148	0.00349267148052999	0.00352573338655659	0.00355810369250993	0.00359609786766188	0.00364256764571923	0.00369660756531216	0.00375357939107589	0.00380844211116191	0.00385758618725148	0.00389891600396278	0.00393285550113704	0.00396211953519884	0.00399037563997827	0.00402216417692024	0.00406158691607326	0.00411192298377186	0.00417428850329466	0.004248711087819	0.00433469266103555	0.00443112220410199	0.00453857846529722	0.00465735058906104	0.00478681759519629	0.00492631571921463	0.00507333011655854	0.00522534446420702	0.00538018603333	0.00553327748813369	0.00567879045200243	0.00580961433033103	0.00591890905269968	0.00600157993775829	0.00605491157306333	0.00607961541312222	0.00608000866800926	0.00606226489637534	0.00603186404236877	0.00599234280582544	0.0059457127758137
16396OD	6	0.00344784308874568	0.0033913423282962	0.00334245410276382	0.00329890796747088	0.00325744958070962	0.00321542588230567	0.00317278144758552	0.00313213521503722	0.00309697868017086	0.00306926854925097	0.00304823654718281	0.00303204436579066	0.00301899303462812	0.0030085378183463	0.00300167730233633	0.00300005127445093	0.00300564622107732	0.00301999283308218	0.00304367579964407	0.00307683101671233	0.00311846515168721	0.00316645005016974	0.00321871044472972	0.00327409256232071	0.00333249536967805	0.00339411754447957	0.00345965221915198	0.00352961617280736	0.00360412229897541	0.00368342590591791	0.00376753789546571	0.00385606811911576	0.00394822738645129	0.00404308954109314	0.00413958623222687	0.0042369060008619	0.00433282583908913	0.0044245270922006	0.00450961488644718	0.00458648281609461	0.00465564440587038	0.00471891448088296	0.00477819332709627	0.00483534848492768	0.00489099825741504	0.00494532054996404	0.0049984335646852	0.00505052915005538
16396OS	6	0.00257836916531184	0.00258085167232966	0.00258230419851809	0.0025853867977358	0.00258780161112904	0.00258887967524393	0.00258831807214716	0.00258571533799555	0.00258163781392356	0.00257765834498699	0.00257605275105482	0.00257908502180845	0.00258824706464818	0.00260396041701071	0.0026252519533726	0.00265056655045275	0.00267880049772979	0.00270993851812807	0.00274435836695548	0.00278192212397028	0.00282152175914767	0.00286148295063517	0.00290085557853634	0.00293992031654594	0.00298006475382091	0.00302283645365139	0.003069144330371	0.00311915364540526	0.00317286705902706	0.00323064441212915	0.00329362036957179	0.00336344967841516	0.00344124198892782	0.00352776600874301	0.00362351201124442	0.00372864614537966	0.00384267621709386	0.00396386845202251	0.0040898012955033	0.00421817539113235	0.00434709541832827	0.00447534114317785	0.00460281232040725	0.00473109080674659	0.0048624521743843	0.00499907326383847	0.00514207240107791	0.00529095573969726
16399OD	6	0.00377719292332617	0.00377698835011888	0.00377977931290504	0.00378466727566574	0.00378858334537551	0.00378606834881255	0.00377059590172721	0.00373726116301145	0.00368488711691279	0.00361624690575189	0.00353671452397306	0.00345228042056405	0.00336866356567623	0.00329063323221218	0.00322078741635983	0.00315953824775857	0.00310632912908759	0.0030606451752858	0.00302246655077666	0.00299236504868236	0.00297141208415469	0.00296101853697488	0.00296264730869968	0.00297740202757187	0.00300589904863427	0.0030483256382668	0.00310485124865868	0.00317590595003265	0.00326205635610194	0.00336321716169647	0.00347764967921302	0.00360138720031418	0.00372929100372785	0.0038566739663876	0.00398046865819552	0.00409905312456162	0.00421152167976715	0.00431767148424566	0.00441776827896633	0.00451274678140936	0.0046041838114434	0.00469408619999734	0.00478458684882966	0.00487798936864321	0.00497635709952919	0.0050809460069222	0.00519229569864188	0.00531113764563561
16399OS	6	0.00410363641032001	0.00397683748105352	0.00382489438580342	0.00366252139773273	0.00350418971330832	0.00336370451264685	0.00324167469184599	0.00314236876434991	0.00306632240850448	0.00301117927170581	0.00297331267766801	0.00294890978437664	0.0029346664052153	0.00292827147063815	0.00292810624987417	0.0029331369092757	0.00294288087461029	0.00295730082436747	0.00297670827722935	0.00300158248018554	0.00303204931327752	0.00306804411521288	0.00310945428391631	0.00315619933673597	0.00320800660059834	0.00326428509070776	0.00332460532047373	0.00338873322698579	0.00345661685041524	0.00352848304012479	0.00360468532777756	0.00368558038721735	0.00377087322842705	0.00386029664396417	0.00395356054166032	0.00405023398737091	0.00415027664723892	0.00425354612127809	0.00436011523386204	0.00447000652090842	0.0045823152242819	0.00469538198868097	0.00480784218140156	0.00491965776490746	0.00503232105024436	0.00514838231575868	0.00527036063793281	0.00539963284903823
16419OD	7	0.00301727956862267	0.00296031411945202	0.00291343756149529	0.0028758842394927	0.00284476215251457	0.00281613115992647	0.00278716530823258	0.00275682601300791	0.00272567793537751	0.00269411955072069	0.00266226512175366	0.00263152460858226	0.00260417410360745	0.00258379879440768	0.00257319638567004	0.00257329713040617	0.00258438981768815	0.00260562368343237	0.00263633644495369	0.00267842834272339	0.00273529404875956	0.0028092987324506	0.00290245767823331	0.00301713453306157	0.00315520896086661	0.00331817317328174	0.00350587341352715	0.00371541912844279	0.00394249068874004	0.00418115887306793	0.00442527735472295	0.00467015764548742	0.0049120983082532	0.00514868306463133	0.00537765293321922	0.00559629422913946	0.00580220598576067	0.00599389669803396	0.00617139403383909	0.00633591721190587	0.00648836708914808	0.00662909636592852	0.00675739335146322	0.00687272653399954	0.00697417450011568	0.00705992448012299	0.0071281863459934	0.00717803939635281
16419OS	2	0.00278650117575394	0.0027571858307819	0.00283530961322092	0.00290777062711293	0.00296754835947435	0.0030164892225533	0.00305269280691184	0.00307788059295714	0.0030951826404377	0.00310776691335764	0.00311792055453841	0.00312623818053873	0.00313252031967387	0.00313646256494451	0.00313955716205925	0.00314574409858614	0.00315998554961537	0.00318690165110763	0.00322895679149101	0.00328545060814611	0.00335493884702768	0.003436589361745	0.00352787766731737	0.00362294843549864	0.00371421112750065	0.00379438710718224	0.00386185407728252	0.00392119800794679	0.00398141505207588	0.00405137333037662	0.00413560076958103	0.00423489947718714	0.00434629290971667	0.00446733180703802	0.00459841786943269	0.00474012667218705	0.00489140814712233	0.00504927874118481	0.00521144947048386	0.0053781968632389	0.00555016236034783	0.00572609780134148	0.00590351512663386	0.0060795167053644	0.00625182497540311	0.00641978451235909	0.00658297739915267	0.00674036711569745
16423OD	4	0.00530771273017275	0.00530724786941882	0.00527032247941721	0.0052015558651412	0.00510466988581151	0.00498401708190738	0.00484613007793497	0.00469886975567035	0.00454970591616898	0.00440446881711863	0.00426780633780777	0.00414404261693369	0.00403694936178347	0.00394803464538698	0.00387631370010422	0.00381897957844949	0.00377173691064213	0.00373188122592318	0.00369897784281438	0.00367332759711461	0.00365740973748464	0.00365226273956076	0.00365836607324969	0.00367660148779048	0.00370658168816308	0.00374975771713284	0.00380723030875933	0.00387792226372223	0.00395917905161419	0.0040443277322527	0.00412613419704145	0.00419946389853747	0.00426129952909094	0.00431234781499416	0.00435525788997489	0.00439206589717927	0.00442440917114816	0.00445353020407569	0.00448003433890674	0.00450537616536933	0.00453235012429461	0.00456474193628087	0.00460742197026955	0.00466479923727443	0.00473950755167545	0.00483358770297936	0.00494904757097822	0.00508794789884998
16423OS	1	0.0040792318941427	0.00394323565121485	0.00388508772910827	0.00382743685419813	0.00376293775786332	0.00369110472731695	0.00361391920538592	0.00353364326079449	0.00345303347926058	0.00337382750330778	0.00329779708918579	0.00322606327030713	0.00315966766243094	0.00309841894963828	0.00304120388390007	0.00298835586016928	0.00294144712136905	0.00290293552073173	0.00287499590334357	0.00285725026140123	0.00284718696503053	0.0028429223522248	0.00284460308485021	0.00285477212347126	0.00287719231789366	0.00291441395709312	0.00296757079291829	0.00303619568550691	0.00311751427217217	0.00320670923406885	0.00329874434017942	0.00338949210307827	0.00347833098060164	0.00356788776149854	0.00365958352452583	0.00375160221709285	0.00383996491456972	0.0039211451622565	0.00399467853403175	0.00406372262560087	0.0041327808514709	0.00420568468219552	0.00428499925647511	0.00437288677961896	0.00447099328245554	0.00458010954231924	0.00470005350072443	0.00482983131423839
16434OD	1	0.00404127898768399	0.003992408118896	0.0039453830096552	0.00390236354997362	0.00386705067809821	0.00384333300112195	0.00383360369073537	0.00383801289364613	0.00385454797156433	0.00387982303445283	0.00391045889635588	0.00394396049045162	0.0039790598094389	0.00401391030687239	0.00404725574257674	0.00407782005308578	0.00410416057605735	0.00412674168679911	0.004146496764632	0.00416409163078778	0.00418021641129208	0.0041952857851094	0.00420999628794146	0.00422605518162796	0.00424551130177331	0.0042704554621809	0.0043018364839119	0.00433853242649678	0.0043776309635594	0.00441546363411998	0.00444938347639029	0.00447894444633647	0.00450531837704137	0.00453018068732107	0.00455610128655206	0.00458430263280914	0.00461504692491448	0.00464758296954863	0.00467966406893161	0.00471108067735869	0.00474355208003699	0.00478088793618643	0.00482672026413453	0.00488185707015615	0.00494418199806137	0.00500998188087899	0.00507563391589461	0.00513914114826161
16434OS	1	0.00260694912891118	0.00262498249185245	0.00264142144020647	0.0026677238908453	0.00269924534422786	0.00273532862302927	0.0027778929298001	0.00282581657723659	0.00287726360932053	0.00292952170137206	0.00298130565686281	0.00303226868918469	0.00308235241598058	0.00313317289729322	0.00318623584849219	0.00324423945102869	0.00331084455672203	0.00338922169154023	0.00348038501318878	0.00358284979409088	0.00369206174063196	0.00380170664325907	0.0039054778955573	0.00399867697046931	0.00407789908708179	0.00414121425578329	0.00418785156709063	0.00421753661731393	0.00423117721765743	0.00423158931121978	0.00422513714211785	0.00422031525110081	0.0042267885941593	0.0042515851728422	0.00429773237229961	0.0043653140184335	0.00445120640981922	0.00455236125876648	0.00466639647950417	0.00479210344623756	0.00492784587492461	0.00507011694775555	0.0052153257200248	0.00536020582272865	0.00550215639284316	0.00563900670661564	0.00576828622437597	0.00588689555212324
16437OD	4	0.00348717223027659	0.00354294422783051	0.00359233196766257	0.0036337539590893	0.0036681164407329	0.00369837307168462	0.00372759028344112	0.00375863182959379	0.00379483884195164	0.00384118555082691	0.00390427668506407	0.00398844234553011	0.00409420858018822	0.00421880602616436	0.00435801433346686	0.00450820672441738	0.00466622305086846	0.00483025852421427	0.00500115663710978	0.0051819650541827	0.0053756202169384	0.00558232599734296	0.00579932104642477	0.0060201448320859	0.00623767853096572	0.00644697961313934	0.00664521450179835	0.00683069657113496	0.00700037457861897	0.00715022069836774	0.00727533487734915	0.00737304653874847	0.00744375777931798	0.00748939328377556	0.0075110391766394	0.00750592287449523	0.00746806852050073	0.00739120158213067	0.00727242155739672	0.00711415115707006	0.00692389453947513	0.006711510251177	0.00648783991239119	0.00626350635844698	0.00604752377445754	0.00584720707295568	0.00566711840703646	0.00550835203495457
16437OS	6	0.00232584805303631	0.00243838158676383	0.00249131401312996	0.0025451654358375	0.00259946819268907	0.00265278076273283	0.00270441298065604	0.00275193076549135	0.00279246245135906	0.00282435211384423	0.00284855926484402	0.00286960695769483	0.00289295752675514	0.00292316505577277	0.00296271369751531	0.00301223297078916	0.00307007928225134	0.00313521806130581	0.00320736034925648	0.00328738775145238	0.00337829438744773	0.00348350837979883	0.00360403038625178	0.00373570454346913	0.00387027740576104	0.00399891469301776	0.00411645729380429	0.00422291917641766	0.00432110868340667	0.0044146208132229	0.00450567403082478	0.00459484222779867	0.0046818300906324	0.00476704187364093	0.00485077191607224	0.00493160075723723	0.005009023349711	0.00508459363146904	0.00516190704101518	0.00524606948189111	0.00533882158377154	0.00543862304453681	0.00554218884893792	0.00564609514811409	0.00574924878302407	0.00585143150695338	0.00595189470834438	0.00604876541516207
16439OD	1	0.00446996351089904	0.00448622628535177	0.00449854254560383	0.00450480221261733	0.00450327808426607	0.00449321311454427	0.00447525823742969	0.00445074497159083	0.00442077476485764	0.00438577084545563	0.00434636843255252	0.00430444430017711	0.00426329927587527	0.00422685800415531	0.00419841573820191	0.00418064463734266	0.00417479956202912	0.00418029358385481	0.00419574266792005	0.00421892965788689	0.00424739428012936	0.00427934786517412	0.00431357948546143	0.00435001794171029	0.00438931659409219	0.00443228018980003	0.00447948183336769	0.00453133827562652	0.0045883726940263	0.00465052879838244	0.00471730682673073	0.00478714590474813	0.0048585711601167	0.00493025237326794	0.00500060918451025	0.00506779652555018	0.00512915965948505	0.00518262622870537	0.00522749732419419	0.00526413830311894	0.00529341301493336	0.00531595153785454	0.00533360935447681	0.00534959650585069	0.00536736280864021	0.00539034616807497	0.00542063472220841	0.00545789297280422
16439OS	1	0.00361323410371814	0.0035320151007719	0.0035527295112476	0.00357169206581904	0.00358875788853714	0.00360883528477481	0.00363359426922739	0.00366578090754285	0.00370669024790924	0.00375661775220261	0.00381536332859491	0.00388274144549831	0.00395714496845078	0.00403448997843454	0.00411112463762625	0.00418564166756565	0.00425882588864926	0.0043320580190629	0.00440614548464357	0.00448007310201655	0.0045518490349239	0.00461873701535117	0.00467821750777376	0.00472904884341927	0.00477110595168074	0.00480591103296309	0.00483580493152074	0.00486307053933102	0.00488933415648545	0.00491546339331587	0.00494177034693887	0.00496840209705954	0.00499600009253436	0.00502448927283783	0.00505313716152193	0.00508082211997313	0.00510616801099901	0.00512959311589024	0.00515315075786552	0.00517822533616927	0.00520384397656016	0.00522676528195916	0.0052437171517889	0.00525361112982084	0.00525784182224061	0.00525912157831373	0.00526002174487114	0.00526214376130558
16454OS	2	0.00202238793876381	0.00210851964271683	0.00216206884527198	0.00222572018983142	0.00229984710950683	0.00238531062946862	0.00248355459676607	0.00259274292156162	0.00270984531419205	0.00283114604044635	0.00295287679495253	0.00307192360197093	0.00318586442168248	0.00329358090888302	0.00339593392823172	0.00349317862166227	0.00358365509587486	0.00366456411525688	0.00373395716865115	0.00379294419121987	0.00384356091331016	0.0038885960701139	0.00392955883115216	0.00396747062830737	0.00400607067335769	0.00404995980610198	0.00410597204603084	0.00418014410855677	0.00427667616758355	0.00439796673870287	0.0045424558785852	0.00470657722738404	0.00488458857420036	0.00507231490619903	0.00526754176377725	0.0054685069501224	0.00567403675112127	0.00588286152293684	0.00609550221410129	0.00631121343285487	0.00652551844630923	0.00673133868491492	0.00692217877055051	0.00709546051769817	0.00725309424704055	0.00739722597507173	0.00752671389208528	0.00763751634954851
16469OD	3	0.00384500790092671	0.00379399113981095	0.00374004428675402	0.0036846054564381	0.00362784432966226	0.00357056030406111	0.00351541665333614	0.00346698283593679	0.0034298348327486	0.00340714553058343	0.00340124648385294	0.00341414969164737	0.00344665141408467	0.00349750763424601	0.00356375784933213	0.00364149313905083	0.00372596781454071	0.00381269204167724	0.00389741771287659	0.00397674585551292	0.00404982294791509	0.00411742106470829	0.00418159067704703	0.00424473275924174	0.00430956986138009	0.00437851478343638	0.00445336716766508	0.00453479596297974	0.00462247477112384	0.00471596996255565	0.00481512746815168	0.00492043383165332	0.00503225566832038	0.00514986233692787	0.0052699953043312	0.0053886647186146	0.00550272347814266	0.00561103696299298	0.00571419529244174	0.0058139411489466	0.00591238075081057	0.00601102306080319	0.00611053921697744	0.00621036828795849	0.0063084852363439	0.00640119557910946	0.00648388822104795	0.00655073802043959
16492OD	5	0.00305441888412453	0.00311063837515063	0.00317315869672893	0.00323709376239778	0.00329833896549001	0.00335514771424037	0.00340772985471477	0.00345637270508777	0.00349978253324985	0.00353595137700091	0.00356517793898322	0.00359165232932661	0.00362238578323784	0.00366539663397625	0.00372605413126046	0.00380693227250004	0.00390598307179989	0.00401679166650128	0.00413351192251682	0.00425163834022621	0.00436928833839197	0.00448749590932537	0.00460818102457442	0.0047350365588053	0.00487160453405277	0.00501844082309891	0.00517179896143551	0.00532549655708441	0.00547337619117376	0.00561084970205178	0.0057366992796757	0.00585144250498118	0.00595895114659298	0.00606517354015513	0.0061744338416258	0.00628650573550911	0.00639805976168963	0.00650391478781294	0.00660012329937127	0.00668452435795689	0.00675525304381391	0.00680866598053227	0.00684175485719547	0.00685365950548293	0.0068453745031568	0.00682115329089996	0.00678649126972891	0.00674428171570578
16492OS	5	0.00226258481075052	0.00228803955742846	0.00239187153011807	0.00249586353680765	0.00259523818457963	0.00269529218092639	0.00279480246713763	0.00289426218191692	0.00299258266261821	0.00308781455335582	0.00317894832473243	0.00326756414050466	0.00335884297700085	0.0034577488267386	0.00356538148616629	0.00367919182503294	0.00379550710109742	0.00391339319474557	0.00403463708217133	0.00416104446301965	0.00429406637821518	0.00443398259816323	0.0045796418035328	0.00472851038369683	0.00487713326453752	0.00502409701853617	0.00517180785524757	0.00532371430756631	0.00548342662938209	0.00565260650730517	0.00583010963346397	0.00601194366602392	0.00619217192067782	0.00636367222024156	0.00651913070132943	0.00665379923362062	0.00676545422753503	0.00685605872703979	0.00693043372161924	0.00699263310098697	0.00704363603960503	0.00708084701302478	0.00710095591527321	0.00710142073368211	0.00708126289027582	0.00704123286371404	0.00698389281363257	0.00691440013502124
16514OD	4	0.00214517801379984	0.00220191248099141	0.00226449865624972	0.0023259564946841	0.00238308957189677	0.00243887766380184	0.00250014794197294	0.00257430355697561	0.00266503977398078	0.0027697224327677	0.00288232273142046	0.00299431889630943	0.00309880233753519	0.00319487089382761	0.00328887353011187	0.00339437548548926	0.00352499338589222	0.0036882515749439	0.00388356323778917	0.00410232168449718	0.00433310284961018	0.00456370404585264	0.00478424604341539	0.00498872187718191	0.00517354749598316	0.00533785671660185	0.00548374807668443	0.00561586964863975	0.00573929557990035	0.00585765048046384	0.0059716255109714	0.00608044515258459	0.0061822464228943	0.00627558158454737	0.00636031748258934	0.00643609283118297	0.00650290614270613	0.00656139455569637	0.00661158082075005	0.00665435304828096	0.00669097491531957	0.00672363763031411	0.00675538934673767	0.0067894332844931	0.00682701901669534	0.00686742791573549	0.00690749501148243	0.00694243667122346
16514OS	2	0.00221019474449331	0.00225903953119838	0.00223931493100951	0.00222243988069448	0.00221386224971084	0.00221627302280631	0.00223153456633233	0.00225983665755879	0.00229992704054805	0.00235017156124878	0.00241055804226701	0.00248460544550138	0.00257584939060644	0.00268465995756635	0.00280977128225796	0.00294906354775167	0.00310094110813253	0.00326487310630733	0.00344059304533546	0.00362699465179459	0.00382325968418268	0.0040280005253244	0.00423903476272542	0.00445450764351645	0.00467156992278069	0.00488830699878619	0.00510403968208427	0.00531661918273818	0.00552268797182482	0.00571813526609888	0.00589982674847748	0.00606885197823091	0.00623070481275549	0.00639301328024528	0.00656334502531251	0.00674603254749999	0.00693940228854763	0.00713846469182523	0.00733664047429615	0.00752802236752707	0.007705472240092	0.00786021970727321	0.00798489152412506	0.00807649331333542	0.00813795362953787	0.00817599302398278	0.00819771977990408	0.00820825279331259
16515OD	3	0.00339082420341505	0.00340634047404368	0.00340631406026572	0.00338962573722742	0.00336029349522565	0.00332745752262998	0.00330280967264081	0.00329686454643713	0.00331581202774466	0.00336151073869064	0.00343282710648907	0.00352647772176553	0.00363854938169267	0.00376490909529313	0.003900544877537	0.00404043504202998	0.0041796089047638	0.00431354540894845	0.0044386863585252	0.00455195047730943	0.00465157306950969	0.00473757878989961	0.00481139961030397	0.00487514999122529	0.00493107982151693	0.00498134015870857	0.00502821664600655	0.00507380194299629	0.00511940137069558	0.00516569422810439	0.00521280159688972	0.0052605170331152	0.00530898974004544	0.00535881713371905	0.00541120072643476	0.00546749799387534	0.0055283078052242	0.00559301044790836	0.00566062192567988	0.00573041647760599	0.00580092830379966	0.00586984325494783	0.00593480330150863	0.00599515333360022	0.0060530289722099	0.00611300745240578	0.00618002793094644	0.0062575225285989
16515OS	2	0.00238860426743863	0.00245402983642925	0.00247955274285296	0.00250792843697783	0.0025408375842412	0.0025762746481859	0.00261460339594793	0.00265474939179337	0.00269516389607772	0.002734652567441	0.0027726621995836	0.00280900456363037	0.00284468587074671	0.00288097589199549	0.00291865450154433	0.00295852783275653	0.00300044904600924	0.0030441971432149	0.00309090806133504	0.00314295953099514	0.00320337222170419	0.00327336026173203	0.00335159616783263	0.00343547289890433	0.00352250214256033	0.00361230934645644	0.00370647241760794	0.0038074523063052	0.00391760953937345	0.00403850794733182	0.00417115986679832	0.00431491561958546	0.00446847654298476	0.00462991199330345	0.00479624604977847	0.00496294984501647	0.00512529636825183	0.0052799686208657	0.00542604454446962	0.00556369002694303	0.00569146172386696	0.00580696857402893	0.00590829595482048	0.0059953773134384	0.00607026216305532	0.00613514311966494	0.00619112771908376	0.0062383184599717
16516OD	5	0.00422248131582937	0.00424953525988816	0.00429107213878806	0.0043429076688134	0.00440101192781843	0.00446209246039351	0.00452362895101441	0.00458333049210641	0.00463920082715946	0.00468939713387647	0.0047326216773985	0.00476904281793201	0.00480015790176796	0.00482779115328275	0.00485355239771046	0.00487915882353053	0.00490668838216465	0.00493833890720786	0.00497519447501229	0.00501737837717481	0.00506472877858174	0.00511742813729624	0.00517639124757589	0.00524281728740947	0.00531699876955002	0.00539870442742786	0.00548726242258379	0.00558159849286772	0.00568009659264463	0.00577834914830511	0.00586937686217207	0.00594526018804261	0.00600048923194581	0.00603560622034164	0.00605745390209061	0.00607835669149778	0.00611085256996743	0.00616257226240817	0.00623347096974549	0.00631637520169727	0.00640179932026092	0.00648221155974747	0.00655365553265049	0.00661441177467693	0.0066655963977907	0.00670974606227966	0.00674994429792645	0.006788714863273
16516OS	7	0.00396401018787648	0.0039800919637642	0.00399242742499379	0.00400808731510478	0.00402769506728256	0.00405192132836896	0.00408185511721249	0.00411785694117683	0.00415935921548684	0.00420471451223328	0.00425181850207579	0.00429892487511365	0.00434560526311383	0.00439207602393091	0.00443831098199842	0.00448396316633739	0.00452880754393228	0.00457336208456452	0.00461898822280474	0.00466667795506205	0.0047161345504246	0.00476584922275464	0.00481415575813137	0.00485971294945786	0.00490151913065412	0.00493903559154204	0.00497247566026694	0.00500328243830917	0.00503392865083189	0.00506719762839523	0.00510571411846251	0.00515070015187007	0.005202386201751	0.00526025123480462	0.00532350614618562	0.00539081179945574	0.0054606760595086	0.00553200321310817	0.00560356576456149	0.00567407144886312	0.00574257549892843	0.00580933190730739	0.00587628302439638	0.00594654919096744	0.00602254889675971	0.00610481698028963	0.00619141476408545	0.0062789192597066
16522OD	5	0.00437644795091424	0.00433803354160751	0.0042963780890593	0.00425200471117201	0.00420661852643048	0.00416400615634288	0.0041285177413178	0.00410282919232998	0.00408755362085633	0.00408214581739962	0.00408560547178031	0.00409875810206856	0.00412374324637978	0.00416392357272951	0.00422374862102657	0.00430614530747624	0.00441135711902191	0.0045369085824086	0.00467687963653747	0.00482373386924094	0.00497015481167024	0.00510963871444206	0.00523734268049514	0.00535101353540823	0.00545222766486098	0.00554441936342004	0.00563146476446298	0.00571563081364519	0.00579569482358993	0.00586921050222974	0.00593442763979535	0.00599090104858825	0.00603830693289822	0.00607751988709467	0.0061107008333115	0.00613820460381769	0.00615943144580965	0.00617042752388198	0.00616718519225223	0.00614868452451097	0.00611583757047964	0.00607194390172095	0.00602103016486326	0.00596786572894923	0.00591738396631973	0.00587430473410922	0.00584243877134788	0.00582414786197424
16522OS	5	0.00450146472956366	0.00460494278553201	0.0046384630416011	0.00466983370595061	0.00470387437578251	0.00474937141235952	0.00480414403873828	0.00486582144773904	0.0049293812824532	0.00498987801960133	0.0050446720943641	0.00509418428425392	0.00514030642090808	0.005185781523518	0.00523276066033548	0.00528120031772216	0.00533008580331224	0.00537809281337815	0.0054246926180974	0.0054700799164977	0.0055143896539124	0.00555844107732043	0.00560421009616827	0.00565432559424617	0.00571159841770806	0.00577702800082059	0.00584947606493154	0.00592556905943576	0.0060010672272695	0.00607317879130583	0.00614123906565671	0.00620654581243886	0.00627009496072859	0.00633178073614579	0.0063894546458274	0.00643954121394512	0.00647898398822715	0.00650560061448441	0.00651896296311712	0.00652029911507158	0.00651191950156749	0.00649680884166816	0.00647723026181009	0.00645367314519952	0.00642485798044933	0.00638830607461254	0.00634115359003475	0.00628041323945776
16532OD	7	0.00459656908511624	0.00462229792433577	0.00464862183372489	0.00467761877884061	0.00470958619739183	0.00474298067443712	0.00477539462354407	0.0048046660997649	0.00482968149591076	0.00485028919253176	0.00486672433778189	0.00487977199514165	0.00489069840206333	0.00490129454956498	0.00491380056596471	0.00493037130586584	0.00495220656964175	0.00497867176543262	0.0050070609996079	0.00503340274516003	0.00505363261380199	0.00506497319662792	0.00506682198929205	0.00506107125202712	0.00505220773118538	0.00504569387104032	0.00504604830553606	0.00505537058579572	0.00507333934549051	0.00509853259312021	0.00512911522896831	0.00516346155545618	0.00520011598381216	0.00523757192011181	0.00527461129867542	0.00531092037865523	0.00534721002826478	0.00538511521733677	0.00542704328067736	0.00547440971920897	0.00552725430797152	0.00558425704681224	0.00564303094904155	0.00570101008553123	0.00575644192960627	0.00580883340933843	0.0058593934112206	0.00591001642996088
16532OS	5	0.00471355803527151	0.00473342226426901	0.00474099477467376	0.00475015970508413	0.00476095472144021	0.00477332721913791	0.00478726764213658	0.00480212971867014	0.00481639466772469	0.00482780389366573	0.00483397926255895	0.00483395515049347	0.00482951878636638	0.00482368535361142	0.00481931208188031	0.00481854366042629	0.00482203152912895	0.00482999034525159	0.00484291235090037	0.00486158664412446	0.00488711143662116	0.0049194730477977	0.00495701020247464	0.00499707758518791	0.00503721419991663	0.00507656868775185	0.00511506313938242	0.00515312926786969	0.00519108377670029	0.00522864954235177	0.00526536919009148	0.00530101341221382	0.00533510567966544	0.00536755563079761	0.00539864798890995	0.00542856839529001	0.00545840876216854	0.00548958206420227	0.00552315380654963	0.00555971379685196	0.00559827398953668	0.00563747655057098	0.005676285973045	0.00571420198108641	0.00575164417664695	0.00578967007749941	0.00582996756963845	0.00587449474111894
16554OD	3	0.00331365911989701	0.00330993753860347	0.00331316424057827	0.00332529279093172	0.00334821389348836	0.00338308802288368	0.00343016958741384	0.00348853442350497	0.00355603784189809	0.00362977009656493	0.0037067359999981	0.0037849694666346	0.00386406175768297	0.00394532245413691	0.00403103047811475	0.00412316633304876	0.00422203023361713	0.0043254831110333	0.00442898824854439	0.00452679987247208	0.00461326403255274	0.00468424135072183	0.00473779299493412	0.00477418447867795	0.00479682624281969	0.00481155254368851	0.00482563144477884	0.00484503534714049	0.00487240621920863	0.00490717988226955	0.00494718276607491	0.00499140419515418	0.00503983606023607	0.00509228526797814	0.00514752938903724	0.00520292815734783	0.00525528503299278	0.00530264176037312	0.00534629942891932	0.00538910873537111	0.0054338053081403	0.00548112919897945	0.00552965579445555	0.00557732175704462	0.00562333974781576	0.0056690815349663	0.00571676566968798	0.0057670141613298
16580OD	5	0.00471116063632191	0.00468571420278994	0.00466022392602261	0.00463308201980956	0.00460293495843087	0.00456969710170868	0.00453483993788579	0.00450067553984139	0.00446960763566018	0.00444370511138174	0.0044247982996076	0.00441453299227549	0.00441439109486899	0.00442537904633257	0.00444787229943701	0.00448137495498912	0.00452415930741071	0.00457411387969754	0.00462931926151837	0.00468886208241119	0.00475306702864344	0.00482298021549865	0.00490051749465748	0.00498681764668224	0.00508228606049381	0.00518673525603258	0.00529968350265373	0.00542080321184928	0.00554918138471006	0.00568305095445067	0.00582036241495258	0.00595945914420075	0.00610039629852653	0.00624540800590345	0.00639714146060853	0.00655642358514253	0.0067208910598565	0.00688505281676368	0.00704252925090631	0.0071882995742343	0.00731953038119519	0.00743481940384063	0.00753376814486693	0.00761715063141138	0.00768623267520075	0.00774220040776678	0.00778504056742525	0.00781307582703498
16580OS	5	0.00357933419164895	0.00358289387001437	0.00359382318141734	0.00361443296076515	0.00363962302826308	0.00367094326824968	0.00370913348526314	0.00375292109349851	0.00379925011987356	0.00384391520484684	0.00388315166528715	0.00391494709399216	0.00393828723556166	0.00395107895636184	0.00395154179341973	0.00394016137742707	0.00392017268015474	0.00389765207639494	0.00387949691178129	0.00387148403908592	0.00387671432589905	0.00389514643500317	0.00392572517380335	0.00396794927546927	0.00402290035402234	0.00409197837569401	0.00417702856269686	0.00427973592583047	0.00440197760789729	0.00454559498568038	0.00471037503096902	0.00489240893902324	0.00508470006813921	0.00527891700796033	0.00546774605046959	0.00564670899608312	0.00581324548612016	0.00596744437621024	0.00611131820076601	0.00624765057101539	0.00637828604553166	0.00650255945544016	0.00661867644885516	0.00672433029225213	0.00681760561689926	0.00689770124465199	0.006965228407217	0.00702280874645483
16582OD	6	0.00239288049851707	0.00238882946253603	0.00239710452954997	0.00241772502776381	0.00244986889773064	0.00249189821855877	0.00254140485956615	0.00259524110910199	0.00265046333514373	0.00270502600392356	0.0027572002143408	0.00280434235497596	0.00284415460618768	0.00287452339146663	0.00289417785113053	0.00290305753003233	0.00290149553105458	0.00289125491589061	0.00287572153790608	0.00285871065288609	0.00284340844501327	0.00283167280186701	0.00282427719181855	0.00282187396279869	0.00282502846348802	0.00283435718297999	0.00285066320451158	0.00287495097743411	0.00290857178441459	0.00295257297091556	0.00300673144038303	0.00306997171402005	0.00314186710029428	0.00322337376744714	0.00331655123710881	0.00342337777522005	0.0035456447317915	0.00368587811906599	0.00384692669064344	0.00403144337136421	0.00424111045188208	0.00447501769142705	0.00473016072438569	0.00500165212466655	0.00528504503655952	0.00557830056297926	0.00588096162261321	0.00619278201726318
16582OS	2	0.00194420523722305	0.00194732611169398	0.00194808497640525	0.00195427892283469	0.00196604878273495	0.00198471509583023	0.00201224536626043	0.00204971894349144	0.0020967873115185	0.00215196865764879	0.00221346989456407	0.00227972190892072	0.00234996160545115	0.00242256596936287	0.00249470136154095	0.00256362215092579	0.00262778142141738	0.00268785349456665	0.00274632368906027	0.00280623180249092	0.00287100262278694	0.00294522935650469	0.00303384531225293	0.0031405138452734	0.00326718807581446	0.00341258601631015	0.0035740042427824	0.00374899260287065	0.00393405217681598	0.00412457752967366	0.00431580431293242	0.00450320819626715	0.00468373703579602	0.00485545914840122	0.00501761826596212	0.00517077156661835	0.00531683625388854	0.00545951796499761	0.0056040573494559	0.00575688119241686	0.00592229707546635	0.00610173801564433	0.00629387171227996	0.00649614834249259	0.00670570509852169	0.00691968965051574	0.0071352008937764	0.00734942998995833
16593OD	6	0.00230175423790571	0.00229276350324036	0.00229245020308647	0.00230073459335696	0.00231721897497247	0.00234163179937885	0.00237392153867369	0.00241372999219413	0.00246001941161063	0.00251126812161097	0.00256631024099601	0.00262523535215476	0.00268864235151992	0.00275759181782881	0.00283305924726999	0.00291519192884955	0.00300349418346397	0.00309561854006304	0.00318755694133473	0.00327578954305567	0.00335759089085759	0.00343106003065222	0.00349577195105933	0.0035520933564283	0.00360098549943594	0.0036444532073865	0.00368553541753676	0.00372768914113405	0.00377352203886764	0.00382291530222871	0.00387298617985882	0.0039199178919194	0.00396165086740064	0.00400051800100291	0.00404134705679735	0.00408764293229356	0.0041396044541894	0.00419535572914579	0.00425464704702836	0.00431895541105863	0.0043909181665138	0.0044723428607184	0.00456277320856559	0.00466083000249184	0.00476423281874039	0.00487210215390777	0.00498496585818162	0.00510354644960309
16593OS	2	0.00191020490530918	0.00189261965831611	0.00189153785585954	0.00188936992885944	0.00188692651928252	0.0018866017250758	0.0018887466767012	0.00189520966859073	0.00190776066954924	0.00192781371456102	0.00195646683028535	0.00199435428198048	0.00204169290392294	0.00209898753405066	0.0021668919197664	0.00224599566164385	0.00233663211250423	0.00243883057377096	0.00255249395824297	0.00267723181689989	0.0028111105672857	0.00295148264304481	0.00309606324168929	0.00324402104929738	0.00339715806464033	0.00355809014896569	0.00372925019071695	0.00391171961134394	0.00410479089737733	0.00430686092085737	0.00451565371330497	0.00472916189059059	0.00494673841905124	0.00516888272365544	0.00539603080445012	0.00562730845818667	0.00586091743199166	0.00609411985556524	0.00632363401894835	0.00654411164634271	0.00674760156161588	0.00692612824965767	0.00707440797988485	0.00719153876764176	0.00727977753240747	0.00734274104413982	0.00738413401717286	0.00740736994434342
16594OD	1	0.00403023031130676	0.00396237142663518	0.0038979726587185	0.00383770292422971	0.00378464380259273	0.00374410966192845	0.00372162539227446	0.00372040591780196	0.00373984687872967	0.00377616830098691	0.00382488693136817	0.00388122246976588	0.00394091205068563	0.00400120082128439	0.00406068825669221	0.00412140649755194	0.0041875626355083	0.00426301006686134	0.00434993098946972	0.00444624038855176	0.00454680225321901	0.00464646121374507	0.00474166331860087	0.00483120007413347	0.00491539564284993	0.00499616247526673	0.00507574812488601	0.00515595828058077	0.00523748485500631	0.00531888367917413	0.00539747587363525	0.00547057854904552	0.00553781951129242	0.00560039627643663	0.0056593369460987	0.00571374236785024	0.00575955517323886	0.00579215645196582	0.00580942264423301	0.00581253952202988	0.00580499801133803	0.00578979615182983	0.00576885345692362	0.00574378346970698	0.00571552512044564	0.00568471492553691	0.00565175234476681	0.00561662640054304
16594OS	5	0.00419233824858629	0.00416715183312514	0.00409337365009071	0.00402538091387497	0.00397024439358687	0.00393140652959382	0.0039112913463861	0.00390964053166036	0.00392319677216133	0.00394814334155694	0.00398159895530888	0.00402218569982553	0.00406772596711834	0.00411423021225618	0.00415819768463469	0.00419733632859607	0.00423184931784249	0.00426431076165	0.00429726031482197	0.00433274422517721	0.00437130760828756	0.00441161713900848	0.00445106731251169	0.0044863411215077	0.00451532071793731	0.00453655253195106	0.00455045563564603	0.00455896006734459	0.00456513849353051	0.00457213078849854	0.00458142723607951	0.00459362841471973	0.00460781948004985	0.00462401683995253	0.00464508696643873	0.00467490771742867	0.0047167867327016	0.00477222882422624	0.00484142154682935	0.00492396915701723	0.00501751775483628	0.00511746070324741	0.00521837109419913	0.00531664808067939	0.00541203140821313	0.00550704097867717	0.00560534670236216	0.0057096207248626
16597OD	4	0.00175697929061525	0.00167245810798195	0.00161634142792369	0.0015920981889973	0.00160161860511015	0.00164451767701705	0.00171771730139898	0.00181522066396935	0.00192930215270132	0.00205307641675098	0.0021818908349138	0.00231511618589332	0.00245456745923332	0.00260131867097094	0.00275595034933724	0.00291662371950373	0.00307971155410754	0.00324231903623684	0.00340323557319415	0.00356286171484362	0.00372400144003253	0.00388777703446125	0.0040517260939766	0.00421197343486642	0.00436132922380242	0.00449418935290858	0.00460781558878865	0.00470386233578825	0.00479005034654428	0.00487693846354255	0.00497363046660532	0.00508608377466786	0.00521794237724963	0.00537126550411742	0.00554618640364273	0.00573641072378454	0.00593216660751471	0.00612212301611171	0.0062955295143681	0.00644627918941788	0.00657057402784912	0.00666554761522096	0.00672922304506059	0.00676125696962872	0.00676132254115	0.00673119225708829	0.00667520312621637	0.00659947121737456
[truncated: 1,431 more rows]
[truncated: 132 more columns]

## Sheet: Age2
Masked_Id_Age2	Cluster_Id_Age2	V1	V2	V3	V4	V5	V6	V7	V8	V9	V10	V11	V12	V13	V14	V15	V16	V17	V18	V19	V20	V21	V22	V23	V24	V25	V26	V27	V28	V29	V30	V31	V32	V33	V34	V35	V36	V37	V38	V39	V40	V41	V42	V43	V44	V45	V46	V47	V48
[truncated: 1,351 more rows]
[truncated: 132 more columns]

[truncated: 2 more sheets: Age3, Fields]
