# Supplementary material for: Circular functional analysis of OCT data for precise identification of structural phenotypes in the eye
Source: Sci Rep. 2021 Dec 2;11:23336. doi: 10.1038/s41598-021-02025-4 (PMC8639843; doi:10.1038/s41598-021-02025-4)
Supplement: Supplementary file 3 — Supplementary Information 3. [file 41598_2021_2025_MOESM3_ESM.xlsx]

## Sheet: Age1
Cluster_Age1	gamma1	gamma2	gamma3	gamma4	gamma5	gamma6	gamma7	gamma8	gamma9	gamma10	gamma11	Trace_Variance	Size
Cluster1	0.0747405	-0.00624309	-0.014747	0.00179344	-0.00599554	0.00122338	0.00131558	-0.000616658	0.000819125	-3.67359e-05	0.00016188	0.000177076	348
Cluster2	0.0747391	-0.00245346	-0.023882	0.000900862	-0.00997819	0.00137613	0.00475487	-0.000641348	-7.62177e-05	-4.49725e-05	9.59872e-05	0.000157394	222
Cluster3	0.0747418	-0.00195024	-0.0215334	0.00136419	-0.00195054	-0.000620731	0.00110167	2.49378e-05	0.000467684	-9.53889e-05	8.07297e-05	0.000154663	334
Cluster4	0.07474	-0.00292153	-0.0120077	0.00213948	-0.0114664	0.000401518	0.00243157	-0.000266162	0.000717065	-0.000121921	0.000269489	0.000167445	122
Cluster5	0.0747405	-0.00075748	-0.00807834	-0.0024308	-0.0097426	0.00134198	5.38177e-05	-4.8651e-05	0.00110921	-0.00011312	0.000414768	0.000171037	250
Cluster6	0.0747429	-0.00249101	-0.0263504	0.00196576	0.00200907	-0.000335107	-0.000159772	-0.000168377	0.00102137	-0.00018995	-0.000338994	0.000168255	215
Cluster7	0.0747415	0.00107363	-0.015827	-0.000909125	-0.00781374	0.00109531	0.00200622	-0.000431044	0.000701233	-3.3448e-05	8.50921e-05	0.000158845	350

## Sheet: Age2
Cluster_Age2	gamma1	gamma2	gamma3	gamma4	gamma5	gamma6	gamma7	gamma8	gamma9	gamma10	gamma11	Trace_Variance	Size
Cluster1	0.0747425	-0.00171375	-0.0213586	0.000815517	-7.08756e-05	-5.18237e-05	7.578e-05	-7.15667e-05	0.000965627	-3.20856e-05	-0.00013018	0.000177551	226
Cluster2	0.0747391	-0.00298557	-0.00741363	-9.0861e-05	-0.0103521	0.0011488	0.00142641	-0.000380706	0.000466932	2.56194e-05	0.000473657	0.00018232	184
Cluster3	0.07474	-0.000493055	-0.0143187	5.35076e-05	-0.00922998	0.000805933	0.00184248	-0.000397998	0.000890798	8.96334e-05	4.59477e-05	0.000172904	259
Cluster4	0.0747412	-0.00401852	-0.0201704	-0.000510907	-0.00762377	0.0026119	0.00309307	-0.00105835	0.000825298	0.000157618	7.88645e-06	0.000175769	202
Cluster5	0.0747415	-0.00460939	-0.0148826	0.00303469	-0.00244763	-0.00074115	0.00020725	1.01718e-05	0.000885974	7.25897e-05	2.05276e-05	0.000180279	168
Cluster6	0.0747419	-0.00854589	-0.0150434	0.00365337	-0.00643468	0.000751195	0.000583679	-9.46709e-05	0.00222012	3.89952e-05	-0.000313426	0.000173584	41
Cluster7	0.0747422	-0.00507947	-0.0292619	0.00389427	0.00129505	-0.000943798	0.00134548	0.000144781	0.000430337	-0.000302578	-0.000191988	0.000181382	153
Cluster8	0.0747397	0.00431586	-0.0213737	-0.00206655	-0.0059671	0.000680817	0.0032482	-3.23927e-05	-0.000481336	-0.000409028	0.000610225	0.000168607	118

## Sheet: Age3
Cluster_Age3	gamma1	gamma2	gamma3	gamma4	gamma5	gamma6	gamma7	gamma8	gamma9	gamma10	gamma11	Trace_Variance	Size
Cluster1	0.0747403	-0.00474884	-0.0206134	0.00117116	-0.00549047	0.00232908	0.00324052	-0.00141669	-2.36877e-05	0.000393099	0.000292409	0.00019393	108
Cluster2	0.0747413	-0.00715574	-0.0190063	0.00274586	-0.0109259	-0.000283393	0.00326894	0.000848329	0.000774823	-0.000487906	1.50081e-06	0.000214213	50
Cluster3	0.0747415	-0.00207352	-0.0249207	0.00218876	0.00158845	-0.00138042	-7.53327e-06	0.000679531	0.000972766	-0.000516789	-0.000125638	0.000223266	212
Cluster4	0.0747416	0.0020547	-0.0190558	-0.000514215	-0.00775601	0.000265312	0.00239797	-0.000339847	0.00049805	2.57662e-05	0.00012558	0.000187521	123
Cluster5	0.0747409	-0.00227511	-0.0106007	-0.00120389	-0.00788976	0.00123128	0.000810967	-0.000179743	0.000981926	-2.71726e-05	0.00010246	0.000198425	227
Cluster6	0.0747387	-0.00367698	-0.00912035	0.00629483	-0.0042643	-0.00112014	0.00162527	-0.000332049	-0.00060706	0.000628371	0.000390042	0.000196154	61

## Sheet: Fields
Cluster_AgeK	CIFU assigned cluster Id in Age-group K
gammaJ	Estimated basis coefficient of the jth basis function of the cluster mean curve (j=1...11)
Trace_Variance	Trace of the sample covariance matrix of the cluster
Size	Number of samples in the cluster
